# Supplementary material for: Construction of an m6A‐related lncRNA pair prognostic signature and prediction of the immune landscape in head and neck squamous cell carcinoma
Source: J Clin Lab Anal. 2021 Nov 16;36(1):e24113. doi: 10.1002/jcla.24113 (PMC8761472; doi:10.1002/jcla.24113)
Supplement: Supplementary file 4 — Table S1 [file JCLA-36-e24113-s008.txt]

M6AGene	lncRNA	cor	pvalue	Regulation
HNRNPA2B1	JPX	0.401499161	7.22E-21	postive
RBMX	JPX	0.57229926	5.15E-45	postive
METTL3	AC090589.3	0.403129051	4.86E-21	postive
RBMX	AF131215.6	0.406784323	1.99E-21	postive
RBMX	LNCTAM34A	0.454291671	6.23E-27	postive
YTHDC1	UBA6-AS1	0.430829791	4.19E-24	postive
METTL16	AC090617.5	0.426820559	1.21E-23	postive
RBMX	AC007996.1	0.4667259	1.60E-28	postive
YTHDC1	AC015813.1	0.433335671	2.14E-24	postive
RBMX	AC015813.1	0.426283383	1.39E-23	postive
HNRNPA2B1	PTOV1-AS1	0.454874262	5.27E-27	postive
RBMX	PTOV1-AS1	0.443978902	1.16E-25	postive
RBMX	TMEM161B-AS1	0.491747903	6.33E-32	postive
RBM15	MIR9-3HG	0.433317417	2.15E-24	postive
RBMX	AC009005.1	0.445140026	8.39E-26	postive
YTHDC1	AC015849.3	0.40671597	2.02E-21	postive
YTHDC2	AC015849.3	0.433692917	1.94E-24	postive
RBMX	Z95115.1	0.40491876	3.14E-21	postive
HNRNPA2B1	AC120053.1	0.407210734	1.79E-21	postive
RBMX	AC120053.1	0.402252985	6.02E-21	postive
FTO	AL021707.6	-0.439960135	3.53E-25	negative
FTO	SNHG8	-0.402780756	5.29E-21	negative
METTL16	AC012146.1	0.424447309	2.26E-23	postive
RBMX	AC018645.3	0.402294259	5.96E-21	postive
METTL14	THAP9-AS1	0.415716587	2.13E-22	postive
WTAP	THAP9-AS1	0.410745009	7.46E-22	postive
YTHDC1	THAP9-AS1	0.620278873	1.05E-54	postive
HNRNPA2B1	THAP9-AS1	0.496597618	1.28E-32	postive
RBMX	THAP9-AS1	0.481330967	1.79E-30	postive
YTHDC1	LENG8-AS1	0.425235909	1.84E-23	postive
RBMX	LENG8-AS1	0.485905788	4.18E-31	postive
METTL3	AL136295.7	0.426533692	1.31E-23	postive
ZC3H13	AC024075.1	0.411737109	5.82E-22	postive
YTHDC2	AC024075.1	0.442121996	1.94E-25	postive
IGF2BP3	AC024075.1	0.404431901	3.54E-21	postive
METTL16	PITPNA-AS1	0.483714054	8.41E-31	postive
RBMX	TRAM2-AS1	0.444832583	9.14E-26	postive
RBMX	AL031673.1	0.492453055	5.03E-32	postive
VIRMA	AC064807.1	0.404860408	3.19E-21	postive
RBMX	AL591895.1	0.458926304	1.62E-27	postive
RBM15B	CTBP1-DT	0.416595577	1.71E-22	postive
RBMX	AC084824.6	0.437771739	6.43E-25	postive
IGF2BP3	SOX21-AS1	0.47241953	2.85E-29	postive
ZC3H13	AC108673.3	-0.419647342	7.83E-23	negative
FTO	AC108673.3	-0.403855413	4.08E-21	negative
RBMX	AC091982.3	0.412750942	4.51E-22	postive
YTHDC1	USP46-AS1	0.424222355	2.39E-23	postive
VIRMA	AP000759.1	0.410880155	7.21E-22	postive
RBMX	AC008115.3	0.470515959	5.10E-29	postive
RBMX	AC005332.4	0.403403957	4.55E-21	postive
YTHDC1	MIR600HG	0.408887563	1.18E-21	postive
RBMX	MIR600HG	0.466655249	1.64E-28	postive
RBMX	TMEM9B-AS1	0.466550904	1.69E-28	postive
RBMX	AC024896.1	0.471431343	3.86E-29	postive
YTHDC1	ASB16-AS1	0.416094412	1.94E-22	postive
HNRNPA2B1	ASB16-AS1	0.430564492	4.49E-24	postive
RBMX	ASB16-AS1	0.574148059	2.33E-45	postive
RBMX	AL354892.2	0.577495106	5.48E-46	postive
RBMX	AC012615.1	0.486472171	3.49E-31	postive
RBMX	AC016876.2	0.40837989	1.34E-21	postive
RBMX	AC096677.1	0.47836918	4.53E-30	postive
HNRNPA2B1	AC127024.5	0.424763769	2.08E-23	postive
RBMX	AC127024.5	0.544702098	3.97E-40	postive
HNRNPA2B1	THUMPD3-AS1	0.426328848	1.38E-23	postive
RBMX	THUMPD3-AS1	0.535528606	1.34E-38	postive
METTL3	PTOV1-AS2	0.442516012	1.74E-25	postive
YTHDC1	PTOV1-AS2	0.448776067	3.01E-26	postive
HNRNPA2B1	PTOV1-AS2	0.451646159	1.33E-26	postive
RBMX	PTOV1-AS2	0.533992489	2.38E-38	postive
RBM15	AC012073.1	0.448340492	3.41E-26	postive
HNRNPA2B1	AC012073.1	0.48316872	1.00E-30	postive
RBMX	AC012073.1	0.546367667	2.07E-40	postive
RBMX	SNHG30	0.411953648	5.51E-22	postive
METTL3	AC093484.4	0.44453421	9.94E-26	postive
RBMX	SCAMP1-AS1	0.421071124	5.42E-23	postive
ZC3H13	LINC01023	-0.43866206	5.04E-25	negative
RBMX	AC024075.2	0.447817504	3.95E-26	postive
METTL3	SLC25A25-AS1	0.417425568	1.38E-22	postive
RBMX	SLC25A25-AS1	0.514321597	3.02E-35	postive
METTL14	MIR924HG	0.40547057	2.75E-21	postive
RBM15	MIR924HG	0.419629268	7.86E-23	postive
RBMX	MIR924HG	0.567937029	3.27E-44	postive
METTL3	SNHG20	0.441389576	2.38E-25	postive
HNRNPA2B1	SNHG20	0.41582065	2.08E-22	postive
RBMX	SNHG20	0.504646323	8.59E-34	postive
METTL3	AL132989.1	0.440161748	3.34E-25	postive
RBM15	AL035587.1	0.462738397	5.27E-28	postive
RBMX	AL035587.1	0.497185773	1.06E-32	postive
RBMX	EPB41L4A-AS1	0.506884251	4.00E-34	postive
RBMX	AL031186.1	0.467606536	1.23E-28	postive
HNRNPA2B1	DLEU2	0.472359672	2.90E-29	postive
RBMX	DLEU2	0.474611102	1.45E-29	postive
YTHDC1	AL355488.1	0.402643953	5.47E-21	postive
HNRNPA2B1	AL355488.1	0.504157631	1.01E-33	postive
RBMX	AL355488.1	0.590469712	1.71E-48	postive
ZC3H13	AC015912.3	-0.414477129	2.92E-22	negative
METTL3	AC027796.4	0.425092757	1.91E-23	postive
METTL3	AL360181.2	0.405993172	2.42E-21	postive
METTL14	FAM111A-DT	0.50013118	3.95E-33	postive
RBMX	FAM111A-DT	0.464290491	3.32E-28	postive
IGF2BP2	AC046143.1	0.400724653	8.71E-21	postive
METTL3	AL049840.2	0.44787975	3.88E-26	postive
METTL14	FGD5-AS1	0.524444476	8.10E-37	postive
RBM15	FGD5-AS1	0.450354329	1.93E-26	postive
RBM15B	FGD5-AS1	0.573891175	2.60E-45	postive
YTHDC1	FGD5-AS1	0.445322296	7.97E-26	postive
YTHDC2	FGD5-AS1	0.53516597	1.53E-38	postive
RBMX	FGD5-AS1	0.489621727	1.26E-31	postive
RBMX	AC009779.3	0.496654111	1.26E-32	postive
RBMX	LINC00339	0.476825437	7.33E-30	postive
METTL14	AC091057.1	0.453657068	7.48E-27	postive
RBM15	AC091057.1	0.580308465	1.60E-46	postive
YTHDC1	AC091057.1	0.56967679	1.57E-44	postive
YTHDC2	AC091057.1	0.439483056	4.02E-25	postive
HNRNPA2B1	AC091057.1	0.560710083	6.61E-43	postive
RBMX	AC091057.1	0.631849689	2.67E-57	postive
METTL3	AL022328.2	0.419695951	7.73E-23	postive
RBMX	AL022328.2	0.431481374	3.52E-24	postive
RBMX	SNHG21	0.433374422	2.12E-24	postive
YTHDC1	AC008124.1	0.473985763	1.76E-29	postive
RBMX	AC008124.1	0.452255657	1.12E-26	postive
ZC3H13	AC108010.1	0.401639918	6.98E-21	postive
METTL16	RTCA-AS1	0.420853938	5.74E-23	postive
RBMX	LINC01139	0.409436187	1.03E-21	postive
RBMX	AC006449.7	0.434184817	1.70E-24	postive
YTHDC1	AL390728.6	0.426119532	1.46E-23	postive
HNRNPA2B1	AL390728.6	0.520834181	2.99E-36	postive
RBMX	AL390728.6	0.477171208	6.58E-30	postive
RBMX	AC005840.4	0.409528606	1.01E-21	postive
RBMX	GABPB1-AS1	0.413362077	3.87E-22	postive
RBMX	LINC00909	0.535459112	1.37E-38	postive
YTHDC1	AC079610.1	0.408328731	1.36E-21	postive
METTL16	AC046143.2	0.41153703	6.12E-22	postive
METTL3	AL928654.2	0.504485552	9.08E-34	postive
YTHDC1	AL928654.2	0.415027049	2.54E-22	postive
HNRNPA2B1	AL928654.2	0.402446207	5.74E-21	postive
ZC3H13	AC073046.1	0.493082228	4.09E-32	postive
YTHDF3	AC073046.1	0.419058571	9.10E-23	postive
IGF2BP3	AC073046.1	0.493113284	4.05E-32	postive
YTHDC1	DTX2P1-UPK3BP1-PMS2P11	0.46075531	9.47E-28	postive
RBMX	DTX2P1-UPK3BP1-PMS2P11	0.473272814	2.19E-29	postive
VIRMA	OTUD6B-AS1	0.452374545	1.08E-26	postive
YTHDF3	OTUD6B-AS1	0.426921652	1.18E-23	postive
RBMX	MCF2L-AS1	0.454631298	5.65E-27	postive
RBMX	LINC00963	0.400697143	8.76E-21	postive
YTHDC1	LINC00342	0.42338775	2.97E-23	postive
RBMX	DANCR	0.412105623	5.31E-22	postive
RBM15	AC108449.2	0.491899497	6.03E-32	postive
ZC3H13	AC108449.2	0.444341674	1.05E-25	postive
YTHDC2	AC108449.2	0.427354851	1.05E-23	postive
YTHDF3	AC108449.2	0.423369008	2.99E-23	postive
WTAP	AC125257.1	0.410212694	8.51E-22	postive
YTHDC1	AC125257.1	0.451412699	1.42E-26	postive
HNRNPA2B1	AC125257.1	0.418059033	1.18E-22	postive
RBMX	AC125257.1	0.508814596	2.06E-34	postive
RBMX	NIFK-AS1	0.473384608	2.12E-29	postive
RBMX	HEIH	0.433257628	2.18E-24	postive
METTL3	SNHG4	0.423478273	2.91E-23	postive
RBMX	SNHG4	0.435334341	1.25E-24	postive
RBMX	AL359921.2	0.40363389	4.30E-21	postive
IGF2BP1	AL133243.2	0.415821546	2.08E-22	postive
RBMX	AC019171.1	0.410882964	7.20E-22	postive
FTO	AC011472.2	-0.447021614	4.95E-26	negative
RBMX	AL392172.1	0.465333376	2.43E-28	postive
RBMX	NBR2	0.446902886	5.11E-26	postive
RBMX	FOXD3-AS1	0.425417233	1.75E-23	postive
YTHDC1	ARHGAP27P1-BPTFP1-KPNA2P3	0.432577469	2.62E-24	postive
HNRNPA2B1	AP002807.1	0.427240216	1.08E-23	postive
RBMX	AP000254.2	0.447116825	4.82E-26	postive
RBMX	AL050341.2	0.427433631	1.03E-23	postive
RBMX	RNASEH1-AS1	0.410345865	8.23E-22	postive
YTHDC1	MIR4453HG	0.425674306	1.64E-23	postive
RBMX	UBL7-AS1	0.59033966	1.81E-48	postive
YTHDC1	AC096992.2	0.40495338	3.12E-21	postive
RBMX	AC096992.2	0.477176073	6.57E-30	postive
FTO	AL049840.6	-0.440641432	2.93E-25	negative
RBMX	AC002310.1	0.441744216	2.16E-25	postive
RBMX	AC019131.2	0.415461909	2.28E-22	postive
METTL3	AL354733.3	0.421772246	4.52E-23	postive
YTHDC1	AL354733.3	0.439396964	4.12E-25	postive
YTHDC2	AL354733.3	0.436189414	9.89E-25	postive
YTHDC1	RUSC1-AS1	0.407355613	1.73E-21	postive
RBMX	AC005332.3	0.413738451	3.52E-22	postive
RBMX	AC132192.2	0.460486787	1.03E-27	postive
RBMX	LINC01089	0.434695181	1.48E-24	postive
RBMX	ZNF674-AS1	0.447842343	3.92E-26	postive
RBMX	AC048341.2	0.46677082	1.58E-28	postive
METTL16	AP002748.4	0.410957498	7.07E-22	postive
METTL3	SNHG1	0.475735408	1.03E-29	postive
HNRNPC	SNHG1	0.420288805	6.63E-23	postive
HNRNPA2B1	SNHG1	0.541713895	1.26E-39	postive
RBMX	SNHG1	0.609598739	2.10E-52	postive
RBMX	MELTF-AS1	0.446669125	5.46E-26	postive
METTL16	ZSCAN16-AS1	0.431589503	3.42E-24	postive
RBMX	GAS5	0.469306203	7.36E-29	postive
HNRNPA2B1	SREBF2-AS1	0.401686456	6.90E-21	postive
RBMX	SREBF2-AS1	0.531674021	5.66E-38	postive
RBMX	AC108860.2	0.425682285	1.63E-23	postive
RBM15	AC139795.2	0.428040697	8.78E-24	postive
RBMX	AC139795.2	0.550058778	4.85E-41	postive
YTHDC2	TNFRSF10A-AS1	0.435688381	1.13E-24	postive
RBMX	MAPKAPK5-AS1	0.455464087	4.44E-27	postive
METTL3	ATP1B3-AS1	0.413986776	3.31E-22	postive
RBMX	LINC00526	0.435911968	1.07E-24	postive
METTL3	AC116914.2	0.418203709	1.13E-22	postive
RBMX	EIF3J-DT	0.535853001	1.18E-38	postive
YTHDC1	AC003070.1	0.512841488	5.08E-35	postive
RBMX	FGF14-AS2	0.481946376	1.47E-30	postive
RBM15	AC100861.1	0.429691227	5.67E-24	postive
RBMX	AC100861.1	0.56693742	4.98E-44	postive
RBMX	AC102953.2	0.447209681	4.69E-26	postive
METTL3	AC084018.1	0.422042968	4.22E-23	postive
RBMX	AC084018.1	0.467982502	1.10E-28	postive
RBMX	LINC01560	0.489927858	1.14E-31	postive
HNRNPA2B1	SNHG12	0.429128261	6.58E-24	postive
RBMX	SNHG12	0.418580268	1.03E-22	postive
METTL14	AF131215.5	0.438856415	4.78E-25	postive
RBM15	AF131215.5	0.40171951	6.85E-21	postive
RBM15B	AF131215.5	0.401637813	6.98E-21	postive
YTHDC2	AF131215.5	0.46732751	1.34E-28	postive
RBMX	AF131215.5	0.419814471	7.50E-23	postive
RBMX	MUC20-OT1	0.425209582	1.85E-23	postive
HNRNPA2B1	AC016394.2	0.415687956	2.15E-22	postive
RBMX	AC016394.2	0.506737953	4.21E-34	postive
YTHDC1	AC074117.1	0.42451136	2.22E-23	postive
YTHDF1	AC074117.1	0.408193274	1.41E-21	postive
IGF2BP1	AC074117.1	0.411708349	5.86E-22	postive
RBMX	AC009506.2	0.440721077	2.86E-25	postive
RBMX	AC079414.3	0.482796226	1.13E-30	postive
RBM15	OIP5-AS1	0.448459341	3.30E-26	postive
YTHDC2	OIP5-AS1	0.431041668	3.96E-24	postive
HNRNPA2B1	AC024060.2	0.403295556	4.67E-21	postive
RBMX	AC024060.2	0.482784555	1.13E-30	postive
RBMX	SNHG6	0.436810026	8.35E-25	postive
RBMX	AL022328.1	0.433117108	2.27E-24	postive
RBM15B	AC012467.2	0.565319776	9.80E-44	postive
YTHDC1	AC012467.2	0.409572056	9.98E-22	postive
RBMX	AC012467.2	0.476726543	7.56E-30	postive
FTO	SNHG15	-0.47199808	3.24E-29	negative
RBMX	AL109811.2	0.404056883	3.88E-21	postive
RBMX	LINC00847	0.528699824	1.71E-37	postive
YTHDC1	AC060780.1	0.406933583	1.92E-21	postive
RBMX	AC060780.1	0.547514869	1.32E-40	postive
RBMX	TNRC6C-AS1	0.434289918	1.65E-24	postive
ZC3H13	AP001816.1	-0.408219867	1.40E-21	negative
HNRNPC	SNHG29	0.407160255	1.81E-21	postive
RBMX	SNHG29	0.414758274	2.72E-22	postive
RBMX	AC007406.5	0.451698294	1.31E-26	postive
METTL3	ANKRD10-IT1	0.402585666	5.55E-21	postive
HNRNPA2B1	AC007038.1	0.467626873	1.22E-28	postive
RBMX	AC007038.1	0.439929079	3.56E-25	postive
RBMX	RPARP-AS1	0.492301938	5.28E-32	postive
RBMX	CD27-AS1	0.536518864	9.18E-39	postive
RBMX	OLMALINC	0.55443534	8.46E-42	postive
RBMX	PXN-AS1	0.456293723	3.49E-27	postive
RBMX	CRNDE	0.459565002	1.34E-27	postive
METTL3	RAD51-AS1	0.452929668	9.22E-27	postive
YTHDC1	RAD51-AS1	0.416995894	1.54E-22	postive
RBMX	RAD51-AS1	0.491859196	6.11E-32	postive
METTL3	AC004148.1	0.426000508	1.50E-23	postive
YTHDC1	AC004148.1	0.403044512	4.96E-21	postive
RBMX	AC004148.1	0.445166282	8.33E-26	postive
YTHDC1	APTR	0.400652582	8.86E-21	postive
RBMX	APTR	0.481723528	1.58E-30	postive
RBMX	AC005332.6	0.509744747	1.49E-34	postive
IGF2BP3	AC009271.1	0.408786204	1.21E-21	postive
METTL3	AC008735.2	0.459221527	1.49E-27	postive
YTHDC1	AC008735.2	0.419751759	7.62E-23	postive
HNRNPA2B1	AC008735.2	0.407279924	1.76E-21	postive
RBMX	AC008735.2	0.436179814	9.92E-25	postive
RBMX	AC002116.2	0.485924474	4.16E-31	postive
RBMX	AC010186.3	0.482494222	1.24E-30	postive
ZC3H13	SNHG25	-0.407485783	1.67E-21	negative
RBMX	LINC01006	0.479974778	2.74E-30	postive
RBMX	AC010761.1	0.467490255	1.27E-28	postive
RBMX	LINC02562	0.419352467	8.44E-23	postive
YTHDC1	LINC00265	0.462600538	5.49E-28	postive
IGF2BP3	LINC00265	0.433010553	2.33E-24	postive
HNRNPA2B1	AC145207.5	0.441283036	2.45E-25	postive
RBMX	AC145207.5	0.443806688	1.22E-25	postive
RBMX	TMPO-AS1	0.459531893	1.36E-27	postive
METTL14	AC104794.3	0.421297618	5.11E-23	postive
RBMX	AC104794.3	0.539943382	2.49E-39	postive
RBMX	SNHG32	0.519029839	5.70E-36	postive
METTL3	PSMA3-AS1	0.494299577	2.74E-32	postive
YTHDC1	PSMA3-AS1	0.497241294	1.04E-32	postive
HNRNPA2B1	PSMA3-AS1	0.488900012	1.60E-31	postive
RBMX	PSMA3-AS1	0.55749187	2.46E-42	postive
YTHDC2	AC008764.2	0.447914683	3.85E-26	postive
RBMX	AC008764.2	0.404228485	3.72E-21	postive
RBMX	PRKAG2-AS1	0.410802114	7.35E-22	postive
YTHDF1	AL118506.1	0.408282939	1.37E-21	postive
RBMX	AC005696.1	0.458780798	1.69E-27	postive
RBMX	OSER1-DT	0.447022857	4.94E-26	postive
