# Supplementary material for: Construction of an m6A‐related lncRNA pair prognostic signature and prediction of the immune landscape in head and neck squamous cell carcinoma
Source: J Clin Lab Anal. 2021 Nov 16;36(1):e24113. doi: 10.1002/jcla.24113 (PMC8761472; doi:10.1002/jcla.24113)
Supplement: Supplementary file 5 — Table S2 [file JCLA-36-e24113-s003.txt]

DEmrlncRNAs	conMean	treatMean	logFC	pValue	fdr
AC015813.1	0.357537714	0.724293208	1.018478418	6.21E-05	0.000149383
MIR9-3HG	0.102703781	1.415861818	3.785119276	3.38E-11	4.13E-10
AC120053.1	0.651088696	1.310264311	1.008931871	5.39E-09	2.82E-08
AL021707.6	1.012125031	2.574328973	1.346808906	1.06E-09	6.79E-09
AL031673.1	0.296268621	0.659676248	1.154852329	0.000140382	0.000319727
AC008115.3	0.204718457	0.592399033	1.532928104	3.82E-11	4.14E-10
PTOV1-AS2	0.650937574	1.658565999	1.349345324	2.52E-09	1.36E-08
AC012073.1	0.416713357	1.511860587	1.859197863	1.54E-21	2.83E-19
AC093484.4	0.323288151	0.961919782	1.573095954	1.80E-10	1.57E-09
MIR924HG	0.203465269	0.535470144	1.39602359	0.00010777	0.000249645
AL031186.1	0.175031576	0.603750643	1.786337608	7.60E-11	7.72E-10
DLEU2	0.337930856	0.908576768	1.42688033	1.90E-17	1.74E-15
AL355488.1	0.192042323	0.688637016	1.842319442	3.00E-10	2.28E-09
AC027796.4	0.319595649	0.915704626	1.518634542	8.97E-11	8.64E-10
AL360181.2	0.39464099	0.842486606	1.094112937	2.03E-08	9.53E-08
AC046143.1	0.513941753	1.461508504	1.507781455	3.09E-14	9.42E-13
AL049840.2	0.451151245	0.925285899	1.036288038	4.77E-08	2.03E-07
AC091057.1	0.295021035	0.777129387	1.397336996	2.84E-13	6.51E-12
AL022328.2	0.539570059	1.113697244	1.045474894	2.76E-07	1.01E-06
LINC01139	0.506724188	1.897764769	1.905028577	0.010604429	0.017022899
AC046143.2	0.742501543	1.68441897	1.1817851	7.21E-10	4.89E-09
AL928654.2	0.414423355	1.174570927	1.502956621	2.49E-09	1.36E-08
AL133243.2	0.312038842	0.709921704	1.185934298	1.31E-09	7.85E-09
AC019171.1	0.080820104	0.678631898	3.069843137	0.023247984	0.032979698
FOXD3-AS1	0.22761119	1.087899363	2.256901714	6.89E-07	2.33E-06
AP002807.1	0.232812397	0.752372405	1.692279053	1.79E-11	2.97E-10
AC096992.2	0.313919869	0.717655944	1.192896014	6.13E-08	2.49E-07
AL354733.3	0.245362055	0.620004845	1.337367333	2.73E-08	1.22E-07
RUSC1-AS1	0.306769486	0.780678985	1.347574448	2.96E-10	2.28E-09
AC132192.2	0.179408958	0.631826529	1.816276587	4.55E-12	9.26E-11
AC048341.2	0.210913631	1.086269787	2.364658214	9.04E-15	4.14E-13
SNHG1	4.884000912	11.66168835	1.255641299	2.41E-11	3.41E-10
MELTF-AS1	0.743938075	2.301848325	1.629538332	8.93E-09	4.54E-08
ATP1B3-AS1	0.241986826	0.998740531	2.045181414	7.95E-12	1.46E-10
AC116914.2	0.259590269	0.688380293	1.406969494	3.15E-10	2.30E-09
AC084018.1	0.343291058	0.963911899	1.489469012	9.33E-08	3.63E-07
SNHG12	1.61017491	3.69698768	1.199132822	3.19E-07	1.10E-06
TNRC6C-AS1	0.690436492	1.51292219	1.131757168	2.93E-07	1.05E-06
ANKRD10-IT1	1.178576818	2.500411543	1.085119773	3.17E-07	1.10E-06
AC007038.1	0.204393135	0.565064346	1.467068422	2.15E-10	1.79E-09
AC004148.1	0.3496893	0.788343899	1.17275146	4.88E-06	1.44E-05
AC008735.2	0.392380638	1.41469878	1.850169148	3.85E-11	4.14E-10
AC002116.2	0.265792333	0.719789928	1.437276428	5.66E-14	1.48E-12
SNHG25	1.034050365	2.438058818	1.237426475	8.27E-08	3.29E-07
TMPO-AS1	0.353316181	1.286167828	1.864047178	3.21E-17	1.96E-15
