# Supplementary material for: Construction of an m6A‐related lncRNA pair prognostic signature and prediction of the immune landscape in head and neck squamous cell carcinoma
Source: J Clin Lab Anal. 2021 Nov 16;36(1):e24113. doi: 10.1002/jcla.24113 (PMC8761472; doi:10.1002/jcla.24113)
Supplement: Supplementary file 6 — Table S3 [file JCLA-36-e24113-s001.txt]

DEmrlncRNAs pairs	TCGA-CV-6935-11A-01R-1915-07	TCGA-CV-7440-11A-01R-2187-07	TCGA-CV-7425-11A-01R-2081-07	TCGA-CV-7101-11A-01R-2016-07	TCGA-CV-7255-11A-01R-2016-07	TCGA-CV-7097-11A-01R-2016-07	TCGA-CV-7424-11A-01R-2081-07	TCGA-CV-6955-11A-01R-2016-07	TCGA-CV-6939-11A-01R-1915-07	TCGA-H7-A6C4-11A-21R-A466-07	TCGA-CV-6938-11A-01R-1915-07	TCGA-CV-7252-11A-01R-2016-07	TCGA-HD-A6I0-11A-11R-A31N-07	TCGA-CV-7434-11A-01R-2132-07	TCGA-CV-7423-11A-01R-2081-07	TCGA-CV-7261-11A-01R-2016-07	TCGA-CV-6936-11A-01R-1915-07	TCGA-CV-6956-11A-01R-2016-07	TCGA-CV-7091-11A-01R-2016-07	TCGA-CV-6962-11A-01R-1915-07	TCGA-CV-7416-11A-01R-2081-07	TCGA-CV-6960-11A-01R-2016-07	TCGA-HD-8635-11A-01R-2403-07	TCGA-CV-7103-11A-01R-2016-07	TCGA-CV-7238-11A-01R-2016-07	TCGA-CV-6934-11A-01R-1915-07	TCGA-CV-7432-11A-01R-2132-07	TCGA-CV-6961-11A-01R-1915-07	TCGA-CV-6943-11A-01R-1915-07	TCGA-CV-7406-11A-01R-2081-07	TCGA-CV-7177-11A-01R-2016-07	TCGA-CV-7242-11A-01R-2016-07	TCGA-WA-A7GZ-11A-11R-A34R-07	TCGA-CV-6959-11A-01R-1915-07	TCGA-CV-7183-11A-01R-2016-07	TCGA-H7-A6C5-11A-11R-A30B-07	TCGA-CV-7437-11A-01R-2132-07	TCGA-CV-7235-11A-01R-2016-07	TCGA-CV-6933-11A-01R-1915-07	TCGA-CV-7250-11A-01R-2016-07	TCGA-CV-7438-11A-01R-2132-07	TCGA-HD-A6HZ-11A-11R-A31N-07	TCGA-CV-7178-11A-01R-2016-07	TCGA-CV-7245-11A-01R-2016-07	TCGA-CQ-7069-01A-11R-2403-07	TCGA-CV-5434-01A-01R-1686-07	TCGA-CV-A6K0-01B-21R-A31N-07	TCGA-IQ-A61E-01A-22R-A30B-07	TCGA-HD-8635-01A-11R-2403-07
AC015813.1|MIR9-3HG	1	1	0	1	0	1	1	1	1	1	1	1	1	1	1	1	0	1	1	1	1	1	1	1	1	1	0	1	1	1	1	1	1	1	1	1	1	1	1	1	1	1	1	1	1	1	1	1	1
AC015813.1|AL031673.1	0	0	0	1	0	1	1	1	0	1	0	1	0	0	0	1	0	1	1	0	1	1	1	1	1	0	0	1	0	1	0	0	1	1	0	1	1	0	1	1	0	0	1	1	0	1	1	1	1
AC015813.1|AC008115.3	0	1	1	1	1	1	1	1	1	1	1	1	0	1	1	0	0	0	0	1	1	1	1	0	0	1	1	1	1	1	1	1	1	0	0	1	1	1	1	1	0	1	1	1	1	0	1	1	1
AC015813.1|AC093484.4	1	1	0	1	1	1	1	1	1	1	1	0	0	1	0	1	0	0	1	1	0	1	0	0	1	1	1	1	0	1	1	0	1	0	1	1	1	1	1	1	1	0	1	1	1	0	1	0	1
AC015813.1|MIR924HG	0	0	1	0	1	1	1	1	1	1	0	1	1	1	1	0	0	0	1	1	0	1	1	0	0	1	1	0	0	1	1	0	1	0	0	1	1	1	1	1	0	1	1	1	1	1	1	0	1
AC015813.1|AL031186.1	1	1	0	1	1	1	1	1	1	1	1	1	1	1	1	0	1	1	0	1	1	1	1	0	1	1	1	1	1	1	1	1	1	1	1	1	0	1	1	1	0	1	0	1	0	1	1	1	0
AC015813.1|DLEU2	0	0	0	0	0	1	1	0	1	1	0	1	1	1	0	0	0	0	1	1	0	0	0	0	0	1	1	0	0	0	0	0	1	1	0	1	0	1	1	1	0	1	1	1	0	0	1	0	0
AC015813.1|AL355488.1	1	1	1	1	1	1	1	1	1	1	1	1	0	1	1	1	1	0	1	1	1	1	1	1	1	1	1	1	1	1	1	1	1	1	1	1	1	1	1	1	1	0	1	1	0	1	1	0	1
AC015813.1|AC027796.4	1	1	1	1	1	1	1	1	1	1	1	1	0	1	1	0	1	0	1	1	0	1	0	1	1	1	1	1	0	1	0	0	0	1	1	1	1	1	1	1	1	0	1	1	0	0	1	0	0
AC015813.1|AL360181.2	0	1	0	0	0	1	1	1	1	1	0	0	1	0	1	0	0	0	1	0	0	0	0	1	1	1	0	0	0	0	1	1	1	1	1	1	1	0	0	1	1	1	0	0	0	0	1	0	0
AC015813.1|AC046143.1	0	0	0	0	0	1	1	0	0	1	0	1	0	1	0	0	0	0	0	0	0	0	1	0	0	0	0	0	0	0	0	0	1	1	0	0	0	0	1	1	0	1	0	1	0	0	1	0	0
AC015813.1|AL049840.2	0	1	0	0	0	0	0	1	1	0	0	0	1	1	1	0	0	0	1	1	0	0	0	0	0	1	0	0	0	0	0	1	1	0	0	1	1	1	1	1	0	1	1	0	0	0	0	0	0
AC015813.1|AC091057.1	0	0	0	0	0	1	1	0	1	1	0	1	1	1	0	0	0	0	1	0	0	0	0	0	1	1	1	0	0	1	0	0	1	0	0	1	0	1	1	1	0	1	1	1	0	0	1	0	0
AC015813.1|AL022328.2	0	0	0	1	0	0	1	0	1	0	0	0	0	1	1	0	0	0	0	0	0	0	0	0	0	0	0	0	0	0	0	0	0	1	1	0	0	1	1	1	0	0	0	0	0	0	0	0	0
AC015813.1|LINC01139	0	0	1	1	1	1	1	0	1	1	0	0	1	0	0	1	0	1	0	1	1	1	1	1	0	1	1	1	0	0	1	1	0	0	1	1	1	1	1	1	0	1	0	1	0	0	1	1	1
AC015813.1|AL928654.2	0	0	1	0	0	0	1	1	1	1	0	0	0	0	1	0	0	0	0	1	0	1	0	1	0	1	0	0	0	0	0	0	1	0	1	0	1	0	1	1	1	1	0	1	0	1	0	0	0
AC015813.1|AL133243.2	0	0	0	1	0	1	1	1	0	1	1	1	1	0	0	0	0	0	0	1	0	0	1	0	0	0	0	0	0	1	1	0	1	0	0	1	1	1	1	1	0	1	1	1	0	1	1	1	1
AC015813.1|FOXD3-AS1	1	1	1	1	1	0	1	1	0	0	1	1	0	0	0	1	0	0	0	1	1	1	1	0	0	1	1	0	1	0	1	1	1	1	1	1	1	1	1	1	1	0	1	1	1	1	1	1	1
AC015813.1|AP002807.1	0	1	0	1	0	1	1	1	1	1	1	1	0	1	1	0	1	0	1	1	1	1	0	1	1	1	0	1	0	1	1	0	1	1	1	1	0	0	1	1	1	1	1	1	1	1	1	0	1
AC015813.1|AC096992.2	0	0	0	0	1	1	1	1	0	1	1	1	1	1	1	1	0	1	0	1	1	1	1	0	0	0	0	1	1	0	1	1	1	0	1	0	1	0	0	1	0	1	0	1	1	1	1	1	0
AC015813.1|AL354733.3	1	1	1	1	1	1	1	1	1	1	1	0	1	1	1	1	1	0	0	0	1	0	0	0	1	1	0	1	1	0	0	1	1	0	0	1	1	1	0	1	0	1	1	1	0	1	1	0	0
AC015813.1|RUSC1-AS1	0	1	0	1	1	1	1	1	1	1	0	0	1	1	1	1	1	0	1	1	0	1	0	1	1	1	0	0	0	1	1	1	1	0	1	1	1	0	1	1	1	0	0	1	0	0	1	1	1
AC015813.1|AC132192.2	0	1	0	1	1	1	1	1	1	1	1	1	0	1	1	1	1	1	0	1	1	1	0	1	1	1	1	0	1	1	1	1	1	1	1	1	1	1	1	1	1	0	1	1	0	1	1	1	1
AC015813.1|AC048341.2	1	1	0	1	1	1	1	1	1	1	1	1	0	1	0	1	1	1	0	1	1	1	1	1	1	1	1	1	1	1	1	1	1	1	1	1	1	1	1	1	1	0	1	1	0	0	1	0	0
AC015813.1|ATP1B3-AS1	1	1	1	1	1	1	1	1	1	1	0	0	1	1	1	1	0	0	1	1	1	1	0	0	1	1	1	1	0	1	1	1	0	0	1	1	1	1	1	1	1	1	1	1	0	0	0	1	0
AC015813.1|AC116914.2	0	1	0	1	1	1	1	0	1	1	1	1	0	1	1	1	1	0	1	1	0	1	0	0	1	1	1	1	0	1	1	1	1	1	1	1	1	1	1	1	1	0	1	1	0	0	1	1	0
AC015813.1|AC084018.1	1	1	0	1	0	0	0	1	1	1	1	1	0	1	1	1	1	1	0	0	1	1	0	0	1	1	0	1	1	0	0	1	0	0	1	1	1	0	1	1	1	1	0	1	0	0	0	0	0
AC015813.1|AC007038.1	0	1	0	1	1	1	1	1	1	1	1	1	0	1	0	1	1	1	1	1	0	1	0	1	1	1	1	1	0	1	1	0	1	1	1	1	1	1	1	1	1	0	1	1	0	1	1	0	1
AC015813.1|AC004148.1	1	1	0	1	1	0	1	1	1	0	1	1	0	1	1	1	0	0	1	1	0	1	0	0	1	1	0	1	1	1	1	1	0	0	1	1	1	1	1	1	1	0	0	1	1	0	0	0	1
AC015813.1|AC008735.2	0	1	0	1	0	1	0	1	1	1	1	0	1	1	0	0	1	0	1	1	0	0	0	0	1	1	1	1	0	0	0	0	1	0	1	1	0	1	1	1	1	1	1	1	0	0	0	0	0
AC015813.1|AC002116.2	0	0	0	0	1	1	1	1	1	1	1	1	1	1	0	0	0	1	1	0	0	0	1	0	0	1	1	0	0	1	1	0	1	1	0	1	1	1	1	1	0	0	0	1	1	0	1	0	1
AC015813.1|TMPO-AS1	0	0	0	0	0	1	1	0	1	1	0	1	1	1	0	0	0	0	1	0	0	0	1	0	1	1	0	0	0	1	0	0	1	1	0	1	0	0	1	1	0	0	1	1	0	0	1	0	0
MIR9-3HG|AC120053.1	0	0	0	0	0	0	0	0	0	0	0	0	0	0	0	0	0	0	0	0	0	0	0	0	0	0	0	0	0	0	0	0	0	0	0	0	0	0	0	0	0	0	0	0	0	0	0	0	0
MIR9-3HG|AL031673.1	0	0	0	0	0	0	0	1	0	0	0	0	0	0	0	0	0	0	0	0	0	0	0	0	0	0	0	0	0	0	0	0	0	0	0	0	0	0	1	1	0	0	0	0	0	0	0	0	1
MIR9-3HG|AC008115.3	0	0	1	1	1	1	0	1	1	0	0	0	0	0	0	0	1	0	0	0	0	0	0	0	0	0	1	1	0	0	0	1	0	0	0	0	0	1	1	0	0	0	1	0	0	0	0	0	1
MIR9-3HG|PTOV1-AS2	0	0	0	0	0	0	0	0	0	0	0	0	0	0	0	0	0	0	0	0	0	0	0	0	0	0	0	0	0	0	0	0	0	0	0	0	0	0	0	0	0	0	0	0	0	0	0	0	0
MIR9-3HG|AC093484.4	1	1	0	0	1	0	0	0	0	0	0	0	0	1	0	0	1	0	1	1	0	0	0	0	1	0	1	0	0	0	0	0	0	0	0	0	0	1	1	0	1	0	0	1	0	0	0	0	1
MIR9-3HG|MIR924HG	0	0	1	0	1	1	0	1	1	0	0	0	1	1	0	0	0	0	1	0	0	0	0	0	0	0	1	0	0	0	0	0	0	0	0	1	0	1	1	0	0	0	0	0	0	0	0	0	1
MIR9-3HG|AL031186.1	0	1	0	1	1	1	0	1	1	0	1	0	0	1	0	0	1	0	0	1	0	0	1	0	0	0	1	1	0	0	1	1	0	0	0	0	0	1	1	0	0	0	0	0	0	0	0	1	0
MIR9-3HG|DLEU2	0	0	0	0	0	0	0	0	0	0	0	0	0	1	0	0	0	0	0	0	0	0	0	0	0	0	1	0	0	0	0	0	0	0	0	0	0	0	1	0	0	0	0	0	0	0	0	0	0
MIR9-3HG|AL355488.1	1	1	1	1	1	0	0	1	1	0	0	0	0	0	0	0	1	0	0	1	0	0	0	0	0	0	1	0	0	0	0	0	0	0	0	0	0	1	1	0	1	0	1	0	0	0	0	0	1
MIR9-3HG|AC027796.4	1	0	1	1	1	0	0	0	1	0	0	0	0	0	1	0	1	0	0	0	0	0	0	0	0	0	1	0	0	0	0	0	0	0	0	0	0	1	1	0	1	0	1	0	0	0	0	0	0
MIR9-3HG|AL360181.2	0	0	0	0	0	0	0	0	0	0	0	0	0	0	0	0	0	0	0	0	0	0	0	0	0	0	0	0	0	0	0	0	0	0	1	0	0	0	0	0	1	0	0	0	0	0	0	0	0
MIR9-3HG|AL049840.2	0	0	0	0	0	0	0	0	0	0	0	0	0	0	0	0	1	0	0	0	0	0	0	0	0	0	0	0	0	0	0	0	0	0	0	0	0	0	0	0	0	0	0	0	0	0	0	0	0
MIR9-3HG|AC091057.1	0	0	0	0	0	1	0	0	1	0	0	0	0	1	0	0	0	0	0	0	0	0	0	0	0	0	1	0	0	0	0	0	0	0	0	0	0	1	1	0	0	0	0	0	0	0	0	0	0
MIR9-3HG|AL022328.2	0	0	0	0	0	0	0	0	0	0	0	0	0	0	0	0	0	0	0	0	0	0	0	0	0	0	0	0	0	0	0	0	0	0	0	0	0	0	0	0	0	0	0	0	0	0	0	0	0
MIR9-3HG|LINC01139	0	0	1	1	1	0	1	0	1	0	0	0	0	0	0	0	0	1	0	1	0	0	1	1	0	0	1	1	0	0	0	0	0	0	1	0	1	1	1	1	0	0	0	0	0	0	0	1	1
MIR9-3HG|AC046143.2	0	0	0	0	0	0	0	0	0	0	0	0	0	0	0	0	0	0	0	0	0	0	0	0	0	0	0	0	0	0	0	0	0	0	0	0	0	0	0	0	0	0	1	0	0	0	0	0	0
MIR9-3HG|AL928654.2	0	0	1	0	0	0	0	0	1	0	0	0	0	0	0	0	0	0	0	0	0	0	0	0	0	0	0	0	0	0	0	0	0	0	0	0	0	0	1	0	1	1	0	0	0	0	0	0	0
MIR9-3HG|AL133243.2	0	0	0	0	0	0	0	0	0	0	0	0	0	0	0	0	0	0	0	0	0	0	0	0	0	0	0	0	0	0	0	0	0	0	0	0	0	1	0	0	0	0	0	0	0	0	0	0	0
MIR9-3HG|FOXD3-AS1	1	1	1	1	1	0	1	1	0	0	0	0	0	0	0	1	1	0	0	1	0	1	1	0	0	0	1	0	1	0	1	1	0	0	1	1	1	1	1	0	1	0	0	0	0	1	1	0	1
MIR9-3HG|AP002807.1	0	0	0	0	0	0	0	1	0	0	0	0	0	1	0	0	1	0	0	0	0	0	0	1	0	0	0	0	0	0	0	0	0	0	0	0	0	0	1	1	1	0	1	0	0	0	0	0	1
MIR9-3HG|AC096992.2	0	0	0	0	1	0	0	0	0	0	0	0	0	0	0	0	0	0	0	0	0	0	0	0	0	0	0	0	0	0	0	0	0	0	0	0	0	0	0	0	0	0	0	0	0	0	0	0	0
MIR9-3HG|AL354733.3	0	1	1	1	1	0	0	1	0	1	0	0	0	0	0	0	1	0	0	0	0	0	0	0	0	0	0	1	0	0	0	0	0	0	0	0	1	1	0	0	0	1	0	0	0	0	0	0	0
MIR9-3HG|RUSC1-AS1	0	0	0	0	1	0	0	0	0	0	0	0	0	0	0	0	1	0	0	0	0	0	0	0	0	0	0	0	0	0	0	0	0	0	0	0	0	0	0	0	1	0	0	0	0	0	0	0	1
MIR9-3HG|AC132192.2	0	0	0	0	1	0	0	1	0	0	1	0	0	1	0	0	1	0	0	0	0	0	0	0	0	0	1	0	1	0	1	0	0	0	0	0	0	1	1	1	1	0	1	0	0	0	0	0	1
MIR9-3HG|AC048341.2	1	0	0	1	1	0	0	1	1	0	1	0	0	1	0	1	1	0	0	1	0	1	0	1	0	1	1	0	1	0	1	1	0	0	0	0	1	1	0	0	0	0	0	0	0	0	0	0	0
MIR9-3HG|ATP1B3-AS1	1	1	1	1	1	0	0	1	0	0	0	0	1	1	1	0	0	0	1	0	0	0	0	0	1	0	1	0	0	0	0	1	0	0	0	0	1	1	1	1	1	1	1	0	0	0	0	0	0
MIR9-3HG|AC116914.2	0	0	0	1	1	1	0	0	1	0	0	0	0	0	1	0	1	0	1	0	0	0	0	0	0	0	1	1	0	0	0	0	0	0	0	0	0	0	1	1	1	0	0	0	0	0	0	0	0
MIR9-3HG|AC084018.1	0	1	0	1	1	0	0	0	0	0	0	0	0	1	0	0	1	1	0	0	0	0	0	0	0	0	0	0	0	0	0	1	0	0	1	0	0	0	1	0	1	0	0	0	0	0	0	0	0
MIR9-3HG|TNRC6C-AS1	0	0	0	0	0	0	0	0	0	0	0	0	0	0	0	0	0	0	0	0	0	0	0	0	0	0	0	0	0	0	0	0	0	0	0	0	0	0	0	0	0	0	0	0	0	0	0	0	1
MIR9-3HG|AC007038.1	0	1	0	1	1	0	0	1	0	0	0	0	0	0	0	0	1	0	0	1	0	0	0	0	0	0	1	1	0	0	0	0	0	0	0	0	0	1	1	1	0	0	1	0	0	0	0	0	1
MIR9-3HG|AC004148.1	0	0	0	1	1	0	0	1	0	0	0	0	0	0	0	0	1	0	0	0	0	0	0	0	0	0	0	0	0	0	0	0	0	0	0	0	0	1	0	0	1	0	0	0	0	0	0	0	1
MIR9-3HG|AC008735.2	0	0	0	1	0	0	0	0	0	0	0	0	0	0	0	0	1	0	0	0	0	0	0	0	0	0	1	0	0	0	0	0	0	0	0	0	0	1	1	0	0	0	1	0	0	0	0	0	0
MIR9-3HG|AC002116.2	0	0	0	0	1	0	0	1	0	0	0	0	0	0	0	0	0	0	0	0	0	0	0	0	0	0	1	0	0	0	1	0	0	0	0	0	0	0	0	0	0	0	0	0	0	0	0	0	1
MIR9-3HG|TMPO-AS1	0	0	0	0	0	0	0	0	0	0	0	0	0	0	0	0	0	0	0	0	0	0	0	0	0	0	0	0	0	0	0	0	0	0	0	0	0	0	1	0	0	0	0	0	0	0	0	0	0
AC120053.1|AL021707.6	1	0	0	0	0	0	0	0	1	1	0	0	0	0	1	0	0	0	1	1	0	1	0	1	1	1	1	0	0	0	0	0	1	1	1	0	0	1	1	1	1	0	1	1	0	0	0	0	1
AC120053.1|PTOV1-AS2	1	0	1	0	0	1	0	1	1	1	0	0	1	0	1	0	0	0	1	0	0	0	0	1	0	1	1	1	0	0	0	0	0	1	0	1	0	1	1	0	1	1	1	1	0	0	0	0	1
AC120053.1|AC012073.1	0	0	1	0	1	1	1	1	1	1	1	0	1	1	1	0	0	0	1	0	0	0	1	1	0	1	1	1	0	0	0	0	1	1	0	1	0	1	1	0	1	1	1	1	1	0	1	0	1
AC120053.1|AC093484.4	1	1	1	1	1	1	1	1	1	1	1	0	0	1	1	1	1	0	1	1	0	1	1	1	1	1	1	1	0	1	1	1	1	1	1	1	1	1	1	1	1	1	1	1	1	1	1	0	1
AC120053.1|DLEU2	1	0	1	0	0	1	1	1	1	1	1	0	1	1	1	1	1	0	1	1	0	1	1	1	1	1	1	0	0	0	1	1	1	1	0	1	1	1	1	0	1	1	1	1	1	1	1	0	1
AC120053.1|AC027796.4	1	1	1	1	1	1	1	1	1	1	1	0	1	1	1	1	1	0	1	1	0	1	0	1	1	1	1	1	1	1	1	1	0	1	1	1	1	1	1	1	1	1	1	1	1	0	1	1	1
AC120053.1|AL360181.2	1	1	1	0	0	1	1	1	1	1	1	0	1	1	1	1	1	1	1	0	0	1	0	1	1	1	1	1	0	0	1	1	1	1	1	1	1	1	0	0	1	1	0	1	0	0	1	1	1
AC120053.1|AC046143.1	0	0	1	0	0	1	1	1	1	1	1	0	1	1	1	0	1	0	1	0	0	0	1	1	1	0	1	1	0	0	0	0	1	1	0	1	0	1	1	0	1	1	1	1	0	0	1	0	1
AC120053.1|AL049840.2	1	1	1	0	1	1	0	1	1	1	1	0	1	1	1	1	1	0	1	1	0	0	0	1	1	1	1	1	0	0	0	1	0	1	0	1	1	1	1	0	1	1	1	1	0	1	1	1	0
AC120053.1|AC091057.1	1	0	1	0	0	1	1	1	1	1	1	0	1	1	1	0	1	0	1	1	0	1	1	1	1	1	1	1	0	1	1	1	1	1	0	1	0	1	1	1	1	1	1	1	1	1	1	0	1
AC120053.1|AL022328.2	1	0	1	0	0	0	0	1	1	0	1	0	1	1	1	0	1	0	1	0	0	0	1	1	1	1	1	1	0	0	1	0	0	1	1	1	0	1	1	0	1	1	0	1	0	0	1	1	1
AC120053.1|LINC01139	1	0	1	1	1	1	1	1	1	1	0	0	1	1	0	1	0	1	1	1	1	1	1	1	0	1	1	1	0	0	1	1	0	1	1	1	1	1	1	1	0	1	0	1	1	0	1	1	1
AC120053.1|AC046143.2	0	0	0	0	0	1	0	1	1	1	1	0	0	0	0	0	0	0	1	1	0	0	1	1	0	0	1	0	0	0	1	0	1	0	0	1	0	1	1	0	1	1	1	1	0	0	1	0	1
AC120053.1|AL928654.2	1	1	1	0	0	1	0	1	1	1	0	0	1	1	1	0	1	0	1	1	0	1	0	1	0	1	1	1	1	0	0	1	1	1	0	1	1	1	1	1	1	1	1	1	0	1	0	0	1
AC120053.1|AL133243.2	1	0	1	0	0	1	1	1	1	1	1	0	1	1	1	1	1	0	1	1	0	0	1	1	1	1	1	1	0	0	1	1	1	1	0	1	1	1	1	1	1	1	1	1	1	1	1	1	1
AC120053.1|FOXD3-AS1	1	1	1	1	1	0	1	1	0	1	1	1	1	1	1	1	1	1	0	1	1	1	1	1	1	1	1	1	1	0	1	1	1	1	1	1	1	1	1	1	1	1	1	1	1	1	1	1	1
AC120053.1|AC048341.2	1	1	1	1	1	1	1	1	1	1	1	1	1	1	1	1	1	1	1	1	1	1	1	1	1	1	1	1	1	0	1	1	1	1	0	1	1	1	1	1	1	1	1	1	0	1	1	0	1
AC120053.1|MELTF-AS1	1	0	1	0	0	0	1	1	1	1	1	0	1	0	1	1	1	0	1	0	0	1	1	1	0	0	0	1	0	0	1	0	1	1	0	1	0	0	0	1	1	1	0	1	1	0	1	0	1
AC120053.1|ATP1B3-AS1	1	1	1	1	1	1	0	1	1	1	1	0	1	1	1	1	1	0	1	1	1	1	0	1	1	1	1	1	0	1	1	1	0	0	1	1	1	1	1	1	1	1	1	1	1	0	1	1	1
AC120053.1|AC084018.1	1	1	1	1	1	1	0	1	1	1	1	0	1	1	1	1	1	1	1	1	1	1	0	1	1	1	1	1	1	0	1	1	0	1	1	1	1	1	1	0	1	1	1	1	0	0	1	0	1
AC120053.1|TNRC6C-AS1	0	0	1	0	0	1	0	0	1	1	0	0	1	0	1	1	1	0	1	0	0	0	0	1	0	0	1	1	0	0	0	0	1	0	1	0	0	0	1	0	0	1	0	1	0	1	1	1	1
AC120053.1|ANKRD10-IT1	1	0	1	0	0	0	0	0	0	0	0	0	1	0	1	0	1	0	0	0	0	0	0	0	0	1	0	1	0	0	0	0	0	0	0	0	0	0	0	0	1	1	0	0	0	0	0	0	0
AC120053.1|AC008735.2	1	1	1	1	1	1	0	1	1	1	1	0	1	1	1	1	1	0	1	1	0	0	0	1	1	1	1	1	0	0	1	1	1	1	1	1	1	1	1	0	1	1	1	1	0	0	0	0	0
AC120053.1|SNHG25	0	0	0	0	0	0	1	1	1	0	1	0	0	0	1	0	0	0	0	0	0	0	0	0	0	1	1	0	0	0	1	0	1	0	0	1	0	1	0	0	0	0	0	1	1	0	1	0	1
AC120053.1|TMPO-AS1	0	0	1	0	1	1	1	1	1	1	1	1	1	1	1	0	1	0	1	0	1	1	1	0	1	1	1	1	0	1	1	1	1	1	0	1	0	1	1	0	1	1	1	1	1	0	1	0	1
AL021707.6|PTOV1-AS2	0	1	1	1	1	1	0	1	0	1	1	1	1	0	1	0	1	1	0	0	0	0	1	0	0	1	0	1	0	1	1	0	0	1	0	1	0	1	0	0	0	1	0	0	1	1	0	0	0
AL021707.6|AC012073.1	0	1	1	1	1	1	1	1	1	1	1	1	1	1	1	0	0	1	1	0	1	0	1	0	0	1	1	1	0	1	1	1	1	0	0	1	0	1	0	0	0	1	1	1	1	1	1	1	0
AL021707.6|DLEU2	0	0	1	1	1	1	1	1	1	1	1	1	1	1	1	1	1	1	1	1	1	0	1	0	0	1	1	1	1	1	1	1	1	1	0	1	1	1	0	0	0	1	1	1	1	1	1	0	1
AL021707.6|AC046143.1	0	0	1	0	1	1	1	1	0	1	1	1	1	1	1	0	1	1	0	0	1	0	1	0	0	0	0	1	1	1	1	1	1	1	0	1	1	0	0	0	0	1	0	1	1	1	1	0	1
AL021707.6|AL049840.2	1	1	1	1	1	1	0	1	1	1	1	1	1	1	1	1	1	1	1	1	1	0	0	0	0	1	0	1	1	0	1	1	0	0	0	1	1	1	0	0	1	1	1	0	1	1	1	1	0
AL021707.6|LINC01139	1	1	1	1	1	1	1	1	1	1	0	1	1	1	0	1	0	1	1	1	1	0	1	1	0	1	1	1	0	1	1	1	0	1	1	1	1	1	0	1	0	1	0	1	1	0	1	1	1
AL021707.6|AC046143.2	0	0	0	1	1	1	1	1	0	1	1	1	1	0	0	0	0	1	1	0	0	0	1	0	0	0	0	0	1	1	1	0	1	0	0	1	1	0	0	0	0	1	1	0	1	1	1	1	1
AL021707.6|AL928654.2	1	1	1	1	1	1	1	1	1	1	1	1	1	1	1	0	1	1	1	1	1	0	1	1	0	1	0	1	1	1	0	1	0	1	0	1	1	0	0	1	1	1	1	1	1	1	0	0	0
AL021707.6|MELTF-AS1	1	1	1	0	1	1	1	1	0	1	1	1	1	0	1	1	1	1	0	0	1	0	1	0	0	0	0	1	1	1	1	1	1	1	0	1	1	0	0	1	0	1	0	1	1	0	1	0	1
AL021707.6|ATP1B3-AS1	1	1	1	1	1	1	1	1	1	1	1	1	1	1	1	1	1	1	1	1	1	0	0	0	1	1	1	1	1	1	1	1	0	0	0	1	1	1	0	1	1	1	1	1	1	1	1	1	1
AL021707.6|SNHG12	0	0	0	0	1	0	0	0	0	0	1	0	1	0	0	0	0	1	0	0	0	0	0	0	0	0	0	0	0	0	0	0	0	0	0	0	0	0	0	0	0	1	0	0	1	0	0	0	0
AL021707.6|TNRC6C-AS1	0	0	1	0	1	1	0	1	0	1	1	1	1	0	0	1	1	1	1	0	1	0	1	0	0	0	0	1	0	1	1	1	1	0	0	1	1	0	0	0	0	1	0	1	1	1	1	1	1
AL021707.6|ANKRD10-IT1	1	0	1	1	1	0	0	0	0	0	0	0	1	0	0	0	1	1	0	0	0	0	0	0	0	1	0	1	1	0	1	1	0	0	0	0	1	0	0	0	1	1	0	0	0	0	0	0	0
AL021707.6|AC008735.2	1	1	1	1	1	1	0	1	1	1	1	0	1	1	1	1	1	1	1	1	1	0	1	0	1	1	1	1	1	1	1	1	0	1	0	1	1	1	0	0	1	1	1	1	1	1	1	0	0
AL021707.6|SNHG25	0	0	0	1	1	0	1	1	0	0	1	1	1	1	0	0	0	1	0	0	0	0	1	0	0	1	1	0	0	0	1	0	0	0	0	1	0	0	0	0	0	0	0	1	1	1	1	0	1
AL021707.6|TMPO-AS1	0	1	1	0	1	1	1	1	1	1	1	1	1	1	1	1	1	1	1	0	1	0	1	0	1	1	1	1	1	1	1	1	1	1	0	1	1	1	0	0	0	1	1	1	1	1	1	0	1
AL031673.1|AC008115.3	0	1	1	1	1	1	1	1	1	1	1	0	0	1	1	0	1	0	0	1	1	0	0	0	0	1	1	1	1	1	1	1	1	0	0	1	1	1	0	0	1	1	1	1	1	0	0	0	0
AL031673.1|AC093484.4	1	1	0	1	1	1	0	0	1	1	1	0	0	1	0	1	1	0	1	1	0	0	0	0	1	1	1	0	0	1	1	1	1	0	1	1	0	1	1	0	1	0	1	1	1	0	0	0	0
AL031673.1|MIR924HG	0	1	1	0	1	1	1	1	1	1	1	0	1	1	1	0	1	0	1	1	0	1	1	0	0	1	1	0	0	1	1	1	1	0	0	1	0	1	1	0	1	1	0	1	1	0	0	0	1
AL031673.1|AL031186.1	1	1	0	1	1	1	0	1	1	0	1	1	1	1	1	0	1	0	0	1	1	0	1	0	0	1	1	1	1	1	1	1	1	0	1	1	0	1	1	0	1	1	0	0	0	0	0	1	0
AL031673.1|DLEU2	0	0	0	0	0	1	1	0	1	1	1	0	1	1	0	0	0	0	0	1	0	0	0	0	0	1	1	0	0	0	1	0	1	0	0	1	0	1	1	0	1	1	1	0	1	0	0	0	0
AL031673.1|AL355488.1	1	1	1	1	1	1	0	1	1	1	1	0	0	1	1	1	1	0	1	1	1	0	0	1	0	1	1	1	1	0	1	1	0	0	1	1	1	1	1	0	1	1	1	1	1	1	0	0	0
AL031673.1|AC027796.4	1	1	1	1	1	1	0	0	1	1	1	0	0	1	1	0	1	0	1	1	0	0	0	1	0	1	1	0	1	1	1	1	0	0	1	1	0	1	1	0	1	0	1	1	0	0	0	0	0
AL031673.1|AL360181.2	0	1	0	0	0	1	0	0	1	1	0	0	1	1	1	0	0	0	1	0	0	0	0	1	0	1	0	0	1	0	1	1	0	0	1	1	0	1	0	0	1	1	0	0	0	0	0	0	0
AL031673.1|AL049840.2	0	1	1	0	0	0	0	0	1	0	0	0	1	1	1	0	1	0	1	1	0	0	0	0	0	1	1	0	0	0	0	1	0	0	0	0	0	1	0	0	1	1	1	0	0	0	0	0	0
AL031673.1|AC091057.1	0	0	0	0	0	1	0	0	1	1	0	0	1	1	1	0	0	0	1	1	0	0	0	0	0	1	1	0	0	1	0	0	1	0	0	1	0	1	1	0	1	1	1	1	1	0	0	0	0
AL031673.1|AL022328.2	0	1	0	0	0	0	0	0	1	0	0	0	0	1	1	0	0	0	0	1	0	0	0	0	0	0	1	0	0	0	1	0	0	0	1	0	0	1	0	0	1	0	0	0	0	0	0	0	0
AL031673.1|LINC01139	1	1	1	1	1	1	1	0	1	1	0	0	1	1	0	1	0	1	0	1	1	0	1	1	0	1	1	1	0	0	1	1	0	0	1	1	1	1	0	1	0	1	0	0	0	0	0	1	0
AL031673.1|AL928654.2	1	1	1	0	0	0	0	0	1	1	0	0	0	1	1	0	0	0	0	1	0	0	0	0	0	1	0	0	1	0	0	1	0	0	1	0	0	0	0	0	1	1	0	0	0	0	0	0	0
AL031673.1|AL133243.2	0	0	0	0	0	1	0	0	1	1	1	0	1	1	1	0	0	0	0	1	0	0	0	0	0	0	1	0	0	0	1	1	1	0	1	0	1	1	0	0	1	1	0	0	1	0	0	0	0
AL031673.1|FOXD3-AS1	1	1	1	1	1	0	1	1	0	0	1	1	0	1	0	1	1	0	0	1	1	1	1	0	0	1	1	0	1	0	1	1	1	0	1	1	1	1	1	0	1	1	1	1	1	1	1	0	1
AL031673.1|AP002807.1	1	1	0	0	0	0	0	0	1	1	1	0	0	1	1	0	1	0	1	1	0	0	0	1	0	1	1	1	1	1	1	1	1	0	1	0	0	1	1	0	1	1	1	0	1	1	0	0	0
AL031673.1|AC096992.2	1	0	0	0	1	0	0	0	1	0	1	0	1	1	1	0	1	1	0	1	1	0	0	0	0	0	1	0	1	0	1	1	1	0	1	0	0	1	0	0	1	1	0	0	1	1	0	0	0
AL031673.1|AL354733.3	1	1	1	1	1	1	1	1	1	1	1	0	1	1	1	1	1	0	0	1	0	0	0	0	0	1	1	1	1	0	1	1	0	0	0	1	1	1	0	0	1	1	1	1	0	1	0	0	0
AL031673.1|RUSC1-AS1	1	1	0	1	1	1	0	0	1	1	0	0	1	1	1	0	1	0	1	1	0	0	0	1	0	1	1	0	0	0	1	1	0	0	1	1	0	1	0	0	1	1	0	0	0	0	0	0	0
AL031673.1|AC132192.2	1	1	0	1	1	1	1	1	1	1	1	1	0	1	1	0	1	1	0	1	1	1	0	1	0	1	1	0	1	0	1	1	1	0	1	1	0	1	0	0	1	1	1	1	1	1	0	0	0
AL031673.1|AC048341.2	1	1	0	1	1	1	1	1	1	1	1	1	0	1	1	1	1	1	0	1	1	1	0	1	1	1	1	1	1	0	1	1	0	0	1	0	1	1	0	0	1	0	1	1	0	0	0	0	0
AL031673.1|ATP1B3-AS1	1	1	1	1	1	1	0	1	1	1	0	0	1	1	1	1	0	0	1	1	0	0	0	0	1	1	1	0	1	1	1	1	0	0	1	1	1	1	0	0	1	1	1	0	0	0	0	0	0
AL031673.1|AC116914.2	1	1	0	1	1	1	1	0	1	1	1	0	0	1	1	1	1	0	1	1	0	1	0	0	0	1	1	1	1	1	1	1	1	0	1	1	1	1	1	1	1	0	0	1	0	0	0	0	0
AL031673.1|AC084018.1	1	1	0	1	1	0	0	0	1	1	1	0	0	1	1	1	1	1	0	1	1	0	0	0	0	1	0	0	1	0	1	1	0	0	1	0	0	1	0	0	1	1	0	0	0	0	0	0	0
AL031673.1|AC007038.1	1	1	0	1	1	1	1	1	1	1	1	0	0	1	1	1	1	0	1	1	0	0	0	1	0	1	1	1	1	1	1	1	1	0	1	1	1	1	1	0	1	1	1	0	1	0	0	0	0
AL031673.1|AC004148.1	1	1	0	1	1	0	0	0	1	0	1	0	0	1	1	0	1	0	1	1	0	0	0	0	0	1	1	1	1	1	1	1	0	0	1	0	0	1	0	0	1	0	0	0	1	0	0	0	0
AL031673.1|AC008735.2	1	1	0	1	0	0	0	0	1	1	1	0	1	1	1	0	1	0	1	1	0	0	0	0	0	1	1	0	0	0	0	1	0	0	1	0	0	1	0	0	1	1	1	0	0	0	0	0	0
AL031673.1|AC002116.2	0	1	0	0	1	1	1	1	1	1	1	1	1	1	0	0	0	0	1	1	0	0	1	0	0	1	1	0	0	1	1	1	1	0	0	1	1	1	0	0	0	1	0	1	1	0	0	0	0
AC008115.3|AC093484.4	1	1	0	0	0	0	0	0	0	0	1	0	0	1	0	1	1	0	1	1	0	0	0	0	1	0	1	0	0	1	0	0	0	1	1	1	0	1	1	0	1	0	0	1	0	0	0	0	1
AC008115.3|MIR924HG	0	0	1	0	0	0	1	1	0	0	0	1	1	1	0	0	0	0	1	1	0	1	1	0	0	1	1	0	0	1	0	0	1	1	0	1	0	1	1	1	0	1	0	0	1	1	1	0	1
AC008115.3|AL031186.1	1	1	0	1	0	0	0	1	0	0	1	1	1	1	0	0	1	1	0	1	1	1	1	0	1	0	1	0	0	1	1	1	0	1	1	1	0	1	1	1	1	1	0	0	0	1	0	1	0
AC008115.3|DLEU2	0	0	0	0	0	0	1	0	0	0	0	0	1	1	0	0	0	0	1	0	0	0	0	0	0	0	1	0	0	0	0	0	1	1	0	1	0	0	1	0	0	0	0	0	0	1	0	0	0
AC008115.3|AL355488.1	1	1	1	1	1	0	0	1	0	0	1	1	1	0	0	1	1	0	1	1	0	1	1	1	1	0	1	0	0	0	1	0	0	1	1	0	1	1	1	1	1	0	0	0	0	1	0	0	1
AC008115.3|AC027796.4	1	0	1	0	0	0	0	0	0	0	1	0	0	1	1	0	1	0	1	1	0	1	0	1	1	0	1	0	0	1	0	0	0	1	1	1	0	1	1	1	1	0	0	0	0	0	0	0	0
AC008115.3|AL360181.2	0	0	0	0	0	0	0	0	0	0	0	0	1	0	0	0	0	0	1	0	0	0	0	1	1	0	0	0	0	0	0	0	0	1	1	0	0	0	0	0	1	1	0	0	0	0	0	0	0
AC008115.3|AL049840.2	0	0	0	0	0	0	0	0	0	0	0	0	1	0	0	0	0	0	1	1	0	0	0	0	0	0	0	0	0	0	0	0	0	0	0	0	0	0	0	0	0	1	0	0	0	0	0	0	0
AC008115.3|AC091057.1	0	0	0	0	0	0	0	0	0	0	0	0	1	1	0	0	0	0	1	0	0	0	0	0	1	0	1	0	0	1	0	0	0	1	1	1	0	1	1	0	0	1	0	0	0	0	0	0	0
AC008115.3|LINC01139	1	0	1	1	1	0	1	0	0	1	0	0	1	0	0	1	0	1	0	1	1	1	1	1	0	0	1	0	0	0	0	0	0	0	1	1	1	1	1	1	0	1	0	0	0	0	0	1	0
AC008115.3|AL928654.2	1	0	1	0	0	0	0	0	0	0	0	0	1	0	0	0	0	0	0	1	0	1	0	1	0	0	0	0	0	0	0	0	0	1	1	0	0	0	1	1	1	1	0	0	0	1	0	0	0
AC008115.3|AL133243.2	0	0	0	0	0	0	0	0	0	0	1	1	1	0	0	0	0	0	0	1	0	0	1	0	0	0	0	0	0	0	0	0	0	1	1	0	0	1	0	1	0	1	0	0	0	1	1	1	0
AC008115.3|FOXD3-AS1	1	1	1	1	1	0	1	1	0	0	1	1	1	0	0	1	1	1	0	1	1	1	1	0	0	1	1	0	1	0	1	1	0	1	1	1	1	1	1	1	1	0	0	0	1	1	1	0	1
AC008115.3|AP002807.1	1	0	0	0	0	0	0	0	0	0	1	1	1	1	0	1	1	0	1	1	0	1	0	1	1	0	0	0	0	1	0	0	0	1	1	0	0	0	1	1	1	1	0	0	0	1	0	0	0
AC008115.3|AC096992.2	1	0	0	0	0	0	0	0	0	0	1	1	1	0	0	1	0	1	0	1	1	1	1	1	0	0	0	0	0	0	0	0	0	1	1	0	0	0	0	0	1	1	0	0	1	1	1	0	0
AC008115.3|AL354733.3	1	1	1	1	0	0	0	0	0	1	1	0	1	1	0	1	1	0	0	0	0	0	0	0	1	1	0	0	0	0	0	0	0	1	0	1	1	1	0	0	0	1	0	0	0	1	0	0	0
AC008115.3|RUSC1-AS1	1	0	0	0	0	0	0	0	0	0	0	0	1	0	0	1	1	1	1	1	0	1	0	1	1	0	0	0	0	0	1	0	0	1	1	1	0	0	0	0	1	0	0	0	0	0	0	0	0
AC008115.3|AC132192.2	1	0	0	0	0	0	1	1	0	0	1	1	1	1	0	1	1	1	0	1	0	1	0	1	1	0	1	0	1	0	1	0	1	1	1	1	0	1	1	1	1	0	0	0	0	1	1	0	1
AC008115.3|AC048341.2	1	0	0	1	1	0	1	1	0	1	1	1	0	1	0	1	1	1	0	1	0	1	1	1	1	1	0	0	1	0	1	1	0	1	1	0	1	1	0	1	1	0	0	0	0	1	0	0	0
AC008115.3|ATP1B3-AS1	1	1	1	1	1	0	0	1	0	1	0	0	1	1	1	1	0	0	1	1	0	1	0	0	1	0	1	0	0	1	1	1	0	0	1	1	1	1	0	1	1	1	0	0	0	0	0	1	0
AC008115.3|AC116914.2	1	0	0	1	0	1	0	0	0	0	0	1	0	0	1	1	1	0	1	1	0	1	0	1	1	1	0	0	0	1	0	0	0	1	1	1	0	0	1	1	1	0	0	0	0	1	0	0	0
AC008115.3|AC084018.1	1	1	0	0	0	0	0	0	0	1	1	0	1	1	1	1	1	1	0	0	0	1	0	0	1	0	0	0	1	0	0	1	0	1	1	0	0	0	1	0	1	1	0	0	0	0	0	0	0
AC008115.3|AC007038.1	1	1	0	1	1	0	0	0	0	0	1	1	1	0	0	1	1	1	1	1	0	1	0	1	1	0	0	0	0	1	1	0	0	1	1	0	0	1	1	1	1	0	0	0	0	1	0	0	1
AC008115.3|AC004148.1	1	0	0	0	0	0	0	0	0	0	1	0	1	0	0	1	1	0	1	0	0	1	0	0	1	0	0	0	0	0	0	0	0	0	1	0	0	1	0	0	1	0	0	0	0	0	0	0	1
AC008115.3|AC002116.2	1	0	0	0	1	0	1	1	0	0	0	1	1	0	0	0	0	1	1	0	0	0	1	0	0	0	0	0	0	0	1	0	0	1	0	1	0	0	0	1	0	0	0	0	1	0	0	0	1
PTOV1-AS2|AC012073.1	0	0	0	1	1	1	1	1	1	1	1	1	1	1	0	1	0	1	1	1	1	1	1	0	1	1	1	0	1	1	1	1	1	0	1	1	0	1	1	1	0	1	1	1	1	1	1	1	0
PTOV1-AS2|AC093484.4	1	1	0	1	1	1	1	1	1	1	1	0	0	1	0	1	1	1	1	1	1	1	1	1	1	1	1	1	1	1	1	1	1	1	1	1	1	1	1	1	1	0	1	1	1	1	1	1	1
PTOV1-AS2|DLEU2	1	0	0	1	1	1	1	0	1	1	1	1	1	1	0	1	1	1	1	1	1	1	1	0	1	1	1	0	1	1	1	1	1	1	1	1	1	1	1	0	0	1	1	1	1	1	1	1	1
PTOV1-AS2|AC046143.1	0	0	1	0	0	1	1	0	0	1	1	1	0	1	0	0	1	1	0	0	1	1	1	1	1	0	1	0	1	0	0	1	1	1	0	0	1	0	1	0	0	1	0	1	0	1	1	0	1
PTOV1-AS2|AL049840.2	1	1	1	1	1	1	0	1	1	1	1	0	1	1	1	1	1	1	1	1	1	1	0	0	1	1	1	1	1	0	1	1	1	0	1	1	1	1	1	0	1	1	1	0	0	1	1	1	0
PTOV1-AS2|AL022328.2	1	1	1	1	1	0	1	0	1	0	1	1	0	1	0	1	1	1	1	1	1	1	1	1	1	0	1	1	1	1	1	1	0	1	1	1	1	1	1	0	0	0	0	0	0	1	1	1	0
PTOV1-AS2|LINC01139	1	0	1	1	1	1	1	0	1	1	0	0	1	1	0	1	0	1	1	1	1	1	1	1	0	1	1	1	0	1	1	1	0	1	1	1	1	1	1	1	0	1	0	1	1	0	1	1	1
PTOV1-AS2|AC046143.2	0	0	0	1	0	1	1	1	0	1	1	1	0	0	0	0	0	0	1	1	1	1	1	0	0	0	1	0	1	1	1	0	1	0	1	1	1	0	1	1	0	0	1	0	0	1	1	1	1
PTOV1-AS2|AL928654.2	1	1	1	1	0	1	1	1	1	1	1	1	1	1	1	1	1	1	1	1	1	1	0	1	1	1	1	1	1	1	0	1	1	1	1	0	1	0	1	1	1	1	1	1	0	1	0	1	0
PTOV1-AS2|FOXD3-AS1	1	1	1	1	1	0	1	1	0	1	1	1	1	1	0	1	1	1	0	1	1	1	1	1	1	1	1	1	1	0	1	1	1	1	1	1	1	1	1	1	1	1	1	1	1	1	1	1	1
PTOV1-AS2|MELTF-AS1	1	0	1	0	0	0	1	1	1	1	1	1	1	0	0	1	1	1	0	1	1	1	1	0	0	0	0	1	1	1	1	1	1	1	1	0	1	0	0	1	0	0	0	1	1	0	1	0	1
PTOV1-AS2|ATP1B3-AS1	1	1	1	1	1	1	1	1	1	1	1	1	1	1	1	1	1	1	1	1	1	1	0	0	1	1	1	1	1	1	1	1	1	0	1	1	1	1	1	1	1	1	1	1	1	1	1	1	1
PTOV1-AS2|TNRC6C-AS1	0	0	0	0	0	1	1	0	0	1	1	1	0	0	0	1	1	1	1	0	1	1	0	0	0	0	0	0	1	1	1	1	1	0	1	0	1	0	0	0	0	1	0	1	0	1	1	1	1
PTOV1-AS2|ANKRD10-IT1	1	0	0	1	0	0	0	0	0	0	0	0	0	0	0	1	1	1	0	1	0	1	0	0	0	0	0	1	1	0	0	1	0	0	1	0	1	0	0	0	1	1	0	0	0	0	0	1	0
PTOV1-AS2|AC008735.2	1	1	1	1	1	1	0	1	1	1	1	0	1	1	0	1	1	1	1	1	1	1	0	1	1	1	1	1	1	1	1	1	1	1	1	1	1	1	1	0	1	1	1	1	0	1	1	1	0
PTOV1-AS2|SNHG25	0	0	0	1	0	0	1	0	0	0	1	1	0	1	0	1	0	1	0	1	0	0	1	0	1	1	1	0	0	0	1	0	1	0	0	0	0	0	0	0	0	0	0	1	1	1	1	0	1
PTOV1-AS2|TMPO-AS1	0	0	1	0	1	1	1	0	1	1	1	1	1	1	0	1	1	1	1	0	1	1	1	0	1	1	1	1	1	1	1	1	1	1	1	1	1	1	1	1	0	1	1	1	1	1	1	1	1
AC012073.1|AC093484.4	1	1	0	1	1	0	1	1	1	1	1	0	0	1	1	1	1	0	1	1	0	1	1	1	1	1	1	1	1	1	1	1	1	1	1	1	1	1	1	1	1	0	0	1	1	1	1	1	1
AC012073.1|DLEU2	1	0	1	1	0	0	1	0	0	1	0	0	1	1	1	1	1	0	0	1	0	1	1	1	1	1	1	0	1	0	1	1	1	1	0	1	1	0	0	0	1	1	0	1	1	1	1	0	1
AC012073.1|AC027796.4	1	1	1	1	1	0	1	1	1	1	1	0	0	1	1	1	1	1	0	1	0	1	0	1	1	0	1	1	1	1	1	1	0	1	1	1	1	1	1	1	1	0	1	1	1	1	1	1	1
AC012073.1|AL360181.2	1	1	1	1	0	0	1	1	0	1	0	0	1	0	1	1	1	1	1	0	0	1	0	1	1	0	0	1	1	0	1	1	0	1	1	0	1	0	0	1	1	1	0	0	0	1	1	1	1
AC012073.1|AC046143.1	1	0	1	0	0	0	1	0	0	1	0	1	0	0	1	0	1	1	0	0	0	0	1	1	1	0	0	1	1	0	0	1	1	1	0	0	1	0	0	0	1	1	0	1	0	0	1	0	1
AC012073.1|AL049840.2	1	1	1	1	0	0	0	1	0	0	0	0	1	0	1	1	1	0	1	1	0	0	0	1	1	0	0	1	1	0	1	1	0	0	0	0	1	1	0	0	1	1	0	0	0	1	0	1	0
AC012073.1|AL022328.2	1	1	1	1	0	0	0	0	0	0	0	0	0	0	1	1	1	1	0	1	0	0	0	1	1	0	0	1	1	0	1	1	0	1	1	0	1	0	0	0	1	0	0	0	0	1	0	1	1
AC012073.1|LINC01139	1	1	1	1	1	0	1	0	1	1	0	0	1	0	0	1	0	1	0	1	1	1	1	1	0	1	1	1	0	0	1	1	0	1	1	1	1	1	0	1	0	1	0	0	1	0	1	1	1
AC012073.1|AC046143.2	0	0	0	1	0	0	0	0	0	0	0	0	0	0	0	0	0	0	0	1	0	0	1	1	0	0	0	0	1	0	1	0	0	0	1	0	1	0	0	1	1	0	1	0	0	1	1	1	1
AC012073.1|AL928654.2	1	1	1	1	0	0	0	1	1	1	0	0	0	0	1	0	1	0	0	1	0	1	0	1	0	0	0	1	1	0	0	1	0	1	1	0	1	0	0	1	1	1	0	1	0	1	0	0	1
AC012073.1|AC048341.2	1	1	1	1	1	0	1	1	1	1	1	1	0	1	1	1	1	1	0	1	1	1	1	1	1	1	1	1	1	0	1	1	0	1	1	0	1	1	0	1	1	0	0	1	0	1	0	0	1
AC012073.1|MELTF-AS1	1	0	1	0	0	0	1	1	0	1	0	1	0	0	1	1	1	0	0	1	0	1	0	1	0	0	0	1	1	0	1	1	0	1	1	0	1	0	0	1	1	0	0	1	0	0	0	0	1
AC012073.1|ATP1B3-AS1	1	1	1	1	1	0	0	1	0	1	0	0	1	1	1	1	1	1	1	1	1	1	0	1	1	0	1	1	1	1	1	1	0	0	1	1	1	1	0	1	1	1	1	1	1	0	0	1	1
AC012073.1|AC084018.1	1	1	1	1	1	0	0	1	1	1	0	0	0	1	1	1	1	1	0	1	1	1	0	1	1	0	0	1	1	0	1	1	0	1	1	0	1	0	0	0	1	1	0	1	0	1	0	1	1
AC012073.1|SNHG12	1	0	0	0	0	0	0	0	0	0	0	0	0	0	0	0	0	0	0	0	0	0	0	0	0	0	0	0	0	0	0	0	0	0	0	0	0	0	0	0	0	0	0	0	0	0	0	0	0
AC012073.1|TNRC6C-AS1	0	0	1	0	0	0	0	0	0	0	0	1	0	0	0	1	1	0	0	0	0	0	0	1	0	0	0	1	0	0	0	1	1	0	1	0	1	0	0	0	0	0	0	1	0	1	0	1	1
AC012073.1|ANKRD10-IT1	1	0	1	0	0	0	0	0	0	0	0	0	0	0	0	1	1	0	0	0	0	0	0	0	0	0	0	1	1	0	0	1	0	0	0	0	1	0	0	0	1	1	0	0	0	0	0	0	0
AC012073.1|AC008735.2	1	1	1	1	0	0	0	1	1	1	1	0	1	0	1	1	1	0	1	1	0	0	0	1	1	0	1	1	1	0	1	1	0	1	1	0	1	1	0	0	1	1	1	0	0	0	0	0	0
AC012073.1|SNHG25	0	0	0	1	0	0	1	0	0	0	0	1	0	0	0	0	0	0	0	1	0	0	0	0	0	0	1	0	0	0	1	0	0	0	0	0	0	0	0	0	0	0	0	1	1	1	0	0	1
AC012073.1|TMPO-AS1	1	0	1	0	0	1	1	0	0	1	0	1	1	0	1	1	1	1	1	0	1	1	1	0	1	0	1	1	1	1	1	1	1	1	0	0	1	0	0	0	1	1	0	1	1	0	1	0	1
AC093484.4|MIR924HG	0	0	1	0	0	1	1	1	1	0	0	1	1	1	1	0	0	1	0	0	1	1	1	0	0	1	0	0	0	1	1	0	1	0	0	1	1	1	0	1	0	1	0	0	1	1	1	1	1
AC093484.4|AL031186.1	0	0	1	1	0	1	0	1	1	0	1	1	1	1	1	0	1	1	0	0	1	1	1	0	0	0	0	1	1	1	1	1	0	1	1	0	0	0	0	1	0	1	0	0	0	1	0	1	0
AC093484.4|DLEU2	0	0	1	0	0	1	1	0	0	0	0	1	1	1	1	0	0	1	0	0	1	0	1	0	0	0	0	0	0	0	0	0	1	1	0	0	0	0	0	0	0	1	1	0	0	1	1	0	0
AC093484.4|AL355488.1	1	0	1	1	1	1	1	1	1	0	0	1	1	0	1	1	1	1	0	0	1	1	1	1	0	0	0	1	1	0	1	1	0	1	1	0	1	0	0	1	1	1	1	0	0	1	0	1	1
AC093484.4|AC027796.4	0	0	1	1	0	0	0	1	1	0	0	1	1	0	1	0	1	1	0	0	1	1	0	1	0	0	0	1	1	0	0	0	0	1	0	0	1	1	0	1	1	1	1	0	0	0	1	1	0
AC093484.4|AL360181.2	0	0	1	0	0	0	1	1	0	0	0	1	1	0	1	0	0	1	0	0	1	0	0	1	0	0	0	0	1	0	1	1	0	1	1	0	1	0	0	0	1	1	0	0	0	0	0	1	0
AC093484.4|AC046143.1	0	0	1	0	0	0	1	0	0	0	0	1	1	0	1	0	0	1	0	0	1	0	1	0	0	0	0	0	0	0	0	0	1	1	0	0	0	0	0	0	0	1	0	0	0	0	1	0	0
AC093484.4|AL049840.2	0	0	1	0	0	0	0	1	0	0	0	1	1	0	1	0	0	0	0	0	1	0	0	0	0	0	0	0	0	0	0	1	0	0	0	0	1	0	0	0	0	1	0	0	0	1	0	1	0
AC093484.4|AC091057.1	0	0	1	0	0	1	0	0	1	1	0	1	1	1	1	0	0	1	0	0	1	0	1	0	0	0	0	0	0	1	0	0	1	1	0	0	0	0	0	0	0	1	0	0	0	1	1	0	0
AC093484.4|AL022328.2	0	0	1	0	0	0	0	0	0	0	0	1	1	0	1	0	0	1	0	0	1	0	0	0	0	0	0	0	0	0	0	0	0	1	1	0	0	0	0	0	0	1	0	0	0	0	0	1	0
AC093484.4|LINC01139	0	0	1	1	1	1	1	0	1	1	0	1	1	0	0	1	0	1	0	0	1	1	1	1	0	0	0	1	0	0	1	1	0	0	1	1	1	1	0	1	0	1	0	0	0	0	1	1	0
AC093484.4|AC046143.2	0	0	0	0	0	0	0	0	0	0	0	1	0	0	0	0	0	0	0	0	1	0	1	0	0	0	0	0	0	0	0	0	0	0	0	0	0	0	0	0	0	0	1	0	0	0	0	1	0
AC093484.4|AL928654.2	0	0	1	0	0	0	0	1	1	0	0	1	1	0	1	0	0	1	0	0	1	1	0	1	0	0	0	0	1	0	0	0	0	1	0	0	1	0	0	1	0	1	0	0	0	1	0	0	0
AC093484.4|AL133243.2	0	0	1	0	0	0	1	1	0	0	0	1	1	0	1	0	0	0	0	0	1	0	1	0	0	0	0	0	0	0	1	0	1	1	0	0	1	0	0	1	0	1	0	0	0	1	1	1	0
AC093484.4|FOXD3-AS1	1	0	1	1	1	0	1	1	0	0	0	1	1	0	0	1	0	1	0	0	1	1	1	0	0	1	0	0	1	0	1	1	0	1	1	1	1	0	0	1	1	1	0	0	1	1	1	1	1
AC093484.4|AP002807.1	0	0	1	0	0	0	0	1	1	0	0	1	1	1	1	0	1	1	0	0	1	1	0	1	0	0	0	1	1	1	1	0	1	1	0	0	0	0	0	1	1	1	1	0	0	1	1	1	0
AC093484.4|AC096992.2	0	0	1	0	1	0	0	1	0	0	0	1	1	0	1	0	0	1	0	0	1	1	1	1	0	0	0	1	1	0	1	1	1	1	0	0	1	0	0	0	0	1	0	0	1	1	1	1	0
AC093484.4|AL354733.3	0	0	1	1	0	1	1	1	1	1	0	1	1	0	1	0	1	1	0	0	1	0	0	0	0	1	0	1	1	0	0	1	0	0	0	0	1	0	0	1	0	1	0	0	0	1	0	1	0
AC093484.4|RUSC1-AS1	0	0	1	0	1	0	0	1	0	0	0	1	1	0	1	0	1	1	0	0	1	1	0	1	0	0	0	0	0	0	1	1	0	0	0	0	1	0	0	0	1	1	0	0	0	0	0	1	0
AC093484.4|AC132192.2	0	0	1	1	0	1	1	1	0	0	1	1	1	1	1	0	1	1	0	0	1	1	0	1	0	0	0	0	1	0	1	1	1	1	1	0	1	0	0	1	1	1	1	0	0	1	1	1	1
AC093484.4|AC048341.2	1	0	1	1	1	1	1	1	1	1	1	1	1	1	1	1	1	1	0	0	1	1	1	1	0	1	0	1	1	0	1	1	0	1	0	0	1	1	0	1	0	0	1	0	0	1	0	0	0
AC093484.4|MELTF-AS1	0	0	1	0	0	0	1	1	0	0	0	1	1	0	1	0	1	1	0	0	1	0	0	0	0	0	0	0	0	0	1	0	0	1	0	0	0	0	0	1	0	0	0	0	0	0	0	0	0
AC093484.4|ATP1B3-AS1	1	0	1	1	1	0	0	1	0	1	0	1	1	1	1	1	0	1	0	0	1	1	0	0	0	0	0	1	1	1	1	1	0	0	1	0	1	1	0	1	1	1	1	0	0	0	0	1	0
AC093484.4|AC116914.2	0	0	1	1	1	1	1	0	1	0	0	1	1	0	1	0	1	1	0	0	1	1	0	1	0	1	0	1	1	1	1	1	1	1	0	0	1	0	0	1	1	0	0	0	0	1	0	1	0
AC093484.4|AC084018.1	0	0	1	1	0	0	0	1	0	1	0	1	1	1	1	0	1	1	0	0	1	1	0	0	0	0	0	0	1	0	0	1	0	0	1	0	1	0	0	0	1	1	0	0	0	0	0	1	0
AC093484.4|TNRC6C-AS1	0	0	1	0	0	0	0	0	0	0	0	1	1	0	0	0	0	0	0	0	1	0	0	0	0	0	0	0	0	0	0	0	1	0	0	0	0	0	0	0	0	1	0	0	0	1	0	1	0
AC093484.4|AC007038.1	0	0	1	1	1	1	1	1	0	0	0	1	1	0	1	0	1	1	0	0	1	1	1	1	0	0	0	1	1	0	1	0	1	1	0	0	1	0	0	1	0	1	1	0	0	1	1	1	1
AC093484.4|AC004148.1	0	0	1	1	0	0	0	1	0	0	0	1	1	0	1	0	0	1	0	0	1	1	1	0	0	0	0	1	1	0	0	1	0	0	0	0	0	0	0	0	1	1	0	0	1	1	0	1	0
AC093484.4|AC008735.2	0	0	1	1	0	0	0	1	0	0	0	0	1	0	1	0	1	1	0	0	1	0	0	1	0	0	0	0	0	0	0	0	0	0	0	0	0	0	0	0	0	1	1	0	0	0	0	0	0
AC093484.4|AC002116.2	0	0	1	0	1	1	1	1	0	0	0	1	1	0	0	0	0	1	0	0	1	0	1	0	0	0	0	0	1	0	1	0	1	1	0	0	1	0	0	1	0	1	0	0	1	1	1	1	1
AC093484.4|TMPO-AS1	0	0	1	0	0	1	1	0	0	0	0	1	1	0	1	0	0	1	0	0	1	0	1	0	0	0	0	0	0	0	0	0	1	1	0	0	0	0	0	0	0	1	0	0	0	0	1	0	0
MIR924HG|AL031186.1	1	1	0	1	1	0	0	1	0	0	1	1	0	1	1	0	1	1	0	1	1	0	1	0	1	0	1	1	1	1	1	1	0	1	1	0	0	0	1	0	1	0	0	0	0	0	0	1	0
MIR924HG|AL355488.1	1	1	0	1	1	0	0	1	0	0	1	1	0	0	1	1	1	0	0	1	1	0	0	1	1	0	0	1	1	0	1	1	0	1	1	0	1	0	0	0	1	0	1	0	0	1	0	1	0
MIR924HG|AC027796.4	1	1	0	1	0	0	0	0	0	0	1	0	0	0	1	0	1	0	0	0	0	0	0	1	1	0	0	1	1	0	0	1	0	1	1	0	0	0	1	0	1	0	1	0	0	0	0	0	0
MIR924HG|AL360181.2	0	1	0	1	0	0	0	0	0	0	0	0	0	0	1	1	0	1	0	0	0	0	0	1	1	0	0	1	1	0	1	1	0	1	1	0	1	0	0	0	1	1	0	0	0	0	0	0	0
MIR924HG|AL049840.2	0	1	0	1	0	0	0	0	0	0	0	0	0	0	1	0	1	0	0	0	0	0	0	0	0	0	0	0	1	0	0	1	0	0	0	0	0	0	0	0	1	0	1	0	0	0	0	0	0
MIR924HG|AC091057.1	0	0	0	0	0	0	0	0	0	1	0	0	0	0	0	0	0	0	0	0	0	0	0	1	1	0	0	1	1	1	0	0	0	1	1	0	0	0	1	0	1	1	1	0	0	0	0	0	0
MIR924HG|LINC01139	1	0	1	1	1	0	1	0	0	1	0	0	0	0	0	1	0	1	0	1	1	0	1	1	0	0	1	1	0	0	1	1	0	0	1	0	1	0	0	1	0	0	0	0	0	0	0	1	0
MIR924HG|AL928654.2	1	1	0	1	0	0	0	0	0	0	0	0	0	0	1	0	0	0	0	1	0	0	0	1	0	0	0	1	1	0	0	0	0	1	1	0	0	0	0	0	1	1	0	0	0	1	0	0	0
MIR924HG|AL133243.2	0	0	0	1	0	0	0	0	0	0	1	0	0	0	0	0	0	0	0	0	0	0	0	1	0	0	0	0	1	0	1	1	0	1	1	0	1	0	0	0	1	0	0	0	0	1	0	1	0
MIR924HG|AC019171.1	1	1	1	1	1	0	1	1	0	1	1	1	0	0	1	1	1	1	0	1	1	1	1	1	1	1	0	1	1	1	1	1	1	1	1	0	1	0	0	1	1	1	1	0	0	1	1	1	1
MIR924HG|FOXD3-AS1	1	1	1	1	1	0	1	0	0	0	1	1	0	0	0	1	1	1	0	1	1	1	1	1	1	1	0	1	1	0	1	1	0	1	1	1	1	0	0	0	1	0	1	0	1	1	1	1	1
MIR924HG|AP002807.1	1	1	0	1	0	0	0	0	0	0	1	1	0	0	1	1	1	0	0	0	1	0	0	1	1	0	0	1	1	1	1	1	0	1	1	0	0	0	0	1	1	0	1	0	0	1	0	0	0
MIR924HG|AC096992.2	1	0	0	0	1	0	0	0	0	0	1	1	0	0	1	1	1	1	0	1	1	0	0	1	0	0	0	1	1	0	1	1	0	1	1	0	0	0	0	0	1	0	0	0	0	1	0	1	0
MIR924HG|AL354733.3	1	1	1	1	0	0	0	0	0	1	1	0	0	0	1	1	1	0	0	0	1	0	0	0	1	1	0	1	1	0	0	1	0	0	1	0	1	0	0	0	1	1	1	0	0	1	0	0	0
MIR924HG|RUSC1-AS1	1	1	0	1	1	0	0	0	0	0	0	0	0	0	1	1	1	1	0	0	0	0	0	1	1	0	0	1	1	0	1	1	0	1	1	0	0	0	0	0	1	0	0	0	0	0	0	1	0
MIR924HG|AC132192.2	1	1	0	1	1	0	0	1	0	0	1	1	0	1	1	1	1	1	0	1	1	1	0	1	1	0	0	1	1	0	1	1	1	1	1	0	0	0	0	1	1	0	1	0	0	1	0	1	0
MIR924HG|AC048341.2	1	1	0	1	1	0	0	0	0	1	1	1	0	1	0	1	1	1	0	1	1	1	0	1	1	1	0	1	1	0	1	1	0	1	1	0	1	1	0	0	1	0	1	0	0	0	0	0	0
MIR924HG|ATP1B3-AS1	1	1	1	1	1	0	0	1	0	1	0	0	1	1	1	1	0	0	0	1	1	0	0	0	1	0	1	1	1	1	1	1	0	0	1	0	1	0	0	1	1	1	1	0	0	0	0	1	0
MIR924HG|AC116914.2	1	1	0	1	1	1	0	0	0	1	1	0	0	0	1	1	1	0	0	1	1	1	0	1	1	1	0	1	1	1	1	1	0	1	1	0	1	0	0	1	1	0	0	0	0	0	0	1	0
MIR924HG|AC084018.1	1	1	0	1	0	0	0	0	0	1	1	0	0	1	1	1	1	1	0	0	1	0	0	0	1	0	0	1	1	0	0	1	0	1	1	0	0	0	0	0	1	0	0	0	0	0	0	0	0
MIR924HG|AC007038.1	1	1	0	1	1	0	0	0	0	1	1	0	0	0	0	1	1	1	0	1	1	0	0	1	1	0	0	1	1	0	1	1	0	1	1	0	1	0	0	1	1	0	1	0	0	0	0	1	0
MIR924HG|AC004148.1	1	1	0	1	0	0	0	0	0	0	1	0	0	0	1	1	1	1	0	0	1	0	0	1	1	0	0	1	1	0	0	1	0	0	1	0	0	0	0	0	1	0	0	0	0	0	0	0	0
MIR924HG|AC008735.2	1	1	0	1	0	0	0	0	0	1	1	0	0	0	0	0	1	0	0	0	0	0	0	1	1	0	0	1	1	0	0	1	0	0	1	0	0	0	0	0	1	0	1	0	0	0	0	0	0
MIR924HG|AC002116.2	1	0	0	0	1	0	0	0	0	0	1	1	0	0	0	1	0	1	0	0	0	0	1	0	0	0	0	0	1	0	1	0	0	1	0	0	1	0	0	0	0	0	0	0	0	0	0	0	0
AL031186.1|DLEU2	0	0	0	0	0	0	1	0	0	1	0	0	1	0	0	0	0	0	1	0	0	0	0	0	0	1	0	0	0	0	0	0	1	0	0	0	1	0	0	0	0	0	1	1	1	0	1	0	1
AL031186.1|AL355488.1	1	0	1	1	1	0	1	0	0	1	0	0	0	0	1	1	0	0	1	1	0	0	0	1	0	1	0	0	0	0	0	0	0	0	0	0	1	1	0	0	1	0	1	1	1	1	1	0	1
AL031186.1|AC027796.4	1	0	1	0	0	0	1	0	0	1	0	0	0	0	1	0	0	0	1	0	0	0	0	1	0	0	0	0	0	0	0	0	0	0	0	0	1	1	0	0	1	0	1	1	1	0	1	0	0
AL031186.1|AL360181.2	0	0	0	0	0	0	1	0	0	1	0	0	1	0	1	1	0	0	1	0	0	0	0	1	0	0	0	0	0	0	0	0	0	1	1	0	1	0	0	0	1	1	0	0	0	0	1	0	0
AL031186.1|AL049840.2	0	0	1	0	0	0	0	0	0	0	0	0	1	0	0	0	0	0	1	0	0	0	0	0	0	0	0	0	0	0	0	0	0	0	0	0	1	0	0	0	0	0	1	0	0	0	0	0	0
AL031186.1|AC091057.1	0	0	0	0	0	1	1	0	0	1	0	0	1	0	0	0	0	0	1	0	0	0	0	1	0	0	0	0	0	0	0	0	1	0	0	0	0	0	0	0	0	1	1	1	1	0	1	0	1
AL031186.1|LINC01139	0	0	1	1	1	0	1	0	0	1	0	0	1	0	0	1	0	1	0	1	1	0	0	1	0	1	1	0	0	0	0	0	0	0	1	1	1	1	0	1	0	0	0	0	1	0	1	1	1
AL031186.1|AL133243.2	0	0	0	0	0	0	1	0	0	1	0	0	1	0	0	1	0	0	0	0	0	0	0	1	0	0	0	0	0	0	0	0	1	0	0	0	1	0	0	0	0	1	1	1	1	1	1	0	1
AL031186.1|AC019171.1	1	0	1	1	1	0	1	0	0	1	1	1	0	0	1	1	0	1	1	1	1	1	0	1	0	1	0	0	1	0	1	1	1	1	1	1	1	0	0	1	1	1	1	1	1	1	1	1	1
AL031186.1|FOXD3-AS1	1	0	1	1	1	0	1	0	0	0	0	1	0	0	0	1	0	0	0	1	1	1	0	1	0	1	0	0	1	0	1	1	1	1	1	1	1	0	0	0	1	0	1	1	1	1	1	0	1
AL031186.1|AP002807.1	0	0	1	0	0	0	0	0	0	1	0	0	0	0	1	1	0	0	1	0	0	0	0	1	0	0	0	0	0	0	0	0	1	1	0	0	1	0	0	1	1	1	1	1	1	1	1	0	1
AL031186.1|AC096992.2	0	0	0	0	1	0	1	0	0	0	0	0	1	0	1	1	0	1	0	0	1	0	0	1	0	0	0	0	1	0	0	0	1	0	0	0	1	0	0	0	1	0	0	0	1	1	1	0	1
AL031186.1|AL354733.3	1	0	1	1	0	0	1	0	0	1	0	0	1	0	1	1	0	0	1	0	0	0	0	1	1	1	0	0	1	0	0	0	0	0	0	0	1	0	0	0	0	1	1	1	1	1	0	0	1
AL031186.1|RUSC1-AS1	0	0	0	0	1	0	1	0	0	1	0	0	1	0	1	1	0	0	1	0	0	0	0	1	0	0	0	0	0	0	0	0	0	0	0	0	1	0	0	0	1	0	0	1	1	0	1	0	1
AL031186.1|AC132192.2	0	0	1	0	1	0	1	0	0	1	1	1	0	1	1	1	0	1	0	0	0	1	0	1	0	0	0	0	1	0	1	0	1	1	0	0	1	0	0	1	1	0	1	1	1	1	1	0	1
AL031186.1|AC048341.2	1	0	1	1	1	0	1	0	0	1	1	1	0	1	0	1	0	1	0	1	0	1	0	1	1	1	0	0	1	0	0	0	0	1	0	0	1	1	0	0	1	0	1	1	0	0	0	0	1
AL031186.1|ATP1B3-AS1	1	0	1	1	1	0	0	0	0	1	0	0	1	1	1	1	0	0	1	0	0	0	0	0	1	0	1	0	0	0	0	0	0	0	0	0	1	1	0	1	1	1	1	0	1	0	0	0	1
AL031186.1|AC116914.2	0	0	0	1	1	1	1	0	0	1	0	0	0	0	1	1	0	0	1	0	0	1	0	1	0	1	0	0	0	0	0	0	1	0	0	0	1	0	0	1	1	0	1	1	1	0	1	0	1
AL031186.1|AC084018.1	0	0	0	0	0	0	0	0	0	1	0	0	0	0	1	1	0	1	0	0	0	0	0	1	0	0	0	0	1	0	0	0	0	0	1	0	1	0	0	0	1	0	0	1	0	0	0	0	0
AL031186.1|AC007038.1	0	0	0	1	1	0	1	0	0	1	0	0	0	0	0	1	0	1	1	1	0	0	0	1	0	1	0	0	0	0	0	0	1	0	0	0	1	0	0	1	1	0	1	1	1	1	1	0	1
AL031186.1|AC004148.1	1	0	0	0	0	0	1	0	0	0	0	0	0	0	1	1	0	0	1	0	0	0	0	1	0	0	0	0	1	0	0	0	0	0	0	0	1	0	0	0	1	0	0	0	1	0	0	0	1
AL031186.1|AC002116.2	0	0	0	0	1	0	1	0	0	1	0	0	1	0	0	1	0	1	1	0	0	0	0	0	0	0	0	0	0	0	0	0	1	0	0	0	1	0	0	0	0	0	0	1	1	0	1	0	1
AL031186.1|TMPO-AS1	0	0	0	0	0	0	1	0	0	1	0	0	1	0	0	0	0	0	1	0	0	0	0	0	1	0	0	0	0	0	0	0	1	0	0	0	0	0	0	0	0	0	1	1	1	0	1	0	1
DLEU2|AL355488.1	1	1	1	1	1	0	0	1	1	0	1	1	0	0	1	1	1	1	1	1	1	1	1	1	1	1	1	1	1	1	1	1	0	1	1	0	1	1	1	1	1	0	1	1	1	1	0	1	1
DLEU2|AC027796.4	1	1	1	1	1	0	0	1	1	0	1	0	0	0	1	0	1	1	1	1	0	1	0	1	1	0	0	1	1	1	1	1	0	0	1	1	1	1	1	1	1	0	1	1	0	0	0	1	0
DLEU2|AL360181.2	1	1	1	1	0	0	0	1	0	0	0	0	1	0	1	1	1	1	1	0	0	1	0	1	1	0	0	1	1	1	1	1	0	1	1	0	1	0	0	1	1	1	0	0	0	0	0	1	0
DLEU2|AC046143.1	0	0	1	0	0	0	0	0	0	0	0	1	0	0	1	0	1	1	0	0	0	0	1	1	1	0	0	1	1	0	0	0	1	1	0	0	0	0	0	0	0	1	0	0	0	0	0	0	1
DLEU2|AL049840.2	1	1	1	1	1	0	0	1	0	0	0	0	1	0	1	0	1	0	1	1	0	0	0	0	0	0	0	1	1	0	0	1	0	0	1	0	1	1	0	0	1	1	0	0	0	0	0	1	0
DLEU2|AC091057.1	0	1	1	0	0	1	0	1	1	1	0	1	1	1	1	0	1	1	1	0	1	0	1	1	1	0	1	1	1	1	0	0	0	0	1	1	0	1	1	1	1	1	0	1	0	0	0	1	0
DLEU2|AL022328.2	1	1	1	1	1	0	0	0	0	0	0	0	0	0	1	0	1	1	0	0	0	0	0	1	0	0	0	1	1	1	1	0	0	0	1	0	0	1	0	0	1	0	0	0	0	0	0	1	0
DLEU2|LINC01139	1	1	1	1	1	1	1	0	1	1	0	0	1	0	0	1	0	1	0	1	1	1	1	1	0	0	1	1	0	1	1	1	0	0	1	1	1	1	0	1	0	1	0	0	0	0	0	1	1
DLEU2|AC046143.2	0	0	0	1	0	0	0	1	0	0	0	0	0	0	0	0	0	0	0	0	0	0	1	0	0	0	0	0	1	1	1	0	0	0	1	0	0	0	0	1	0	0	1	0	0	0	0	1	0
DLEU2|AL928654.2	1	1	1	1	0	0	0	1	1	0	0	0	0	0	1	0	1	1	0	1	1	1	0	1	0	0	0	1	1	1	0	1	0	0	1	0	1	0	0	1	1	1	0	0	0	1	0	1	0
DLEU2|AL133243.2	1	1	1	1	1	0	0	1	0	0	1	1	1	0	1	1	1	0	0	1	1	0	1	1	0	0	0	1	1	1	1	1	0	0	1	0	1	1	0	1	0	1	0	0	1	1	1	1	1
DLEU2|FOXD3-AS1	1	1	1	1	1	0	1	1	0	0	1	1	0	0	0	1	1	1	0	1	1	1	1	1	1	1	1	1	1	0	1	1	0	1	1	1	1	1	0	1	1	0	0	1	1	1	1	1	1
DLEU2|AP002807.1	1	1	1	1	1	0	0	1	1	0	1	1	0	1	1	1	1	1	1	1	1	1	0	1	1	0	0	1	1	1	1	1	0	1	1	0	1	0	1	1	1	1	1	0	1	1	0	1	1
DLEU2|AC096992.2	1	1	1	0	1	0	0	1	0	0	1	1	1	0	1	1	1	1	0	1	1	1	1	1	0	0	0	1	1	0	1	1	0	0	1	0	1	0	0	1	1	1	0	0	1	1	1	1	1
DLEU2|AL354733.3	1	1	1	1	1	1	0	1	1	1	1	0	1	0	1	1	1	1	0	0	1	1	0	1	1	1	0	1	1	0	1	1	0	0	1	0	1	1	0	1	1	1	0	1	0	1	0	1	0
DLEU2|RUSC1-AS1	1	1	1	1	1	0	0	1	1	0	0	0	1	0	1	1	1	1	1	1	1	1	0	1	1	0	0	1	1	1	1	1	0	0	1	0	1	0	0	1	1	0	0	0	0	0	0	1	1
DLEU2|AC132192.2	1	1	1	1	1	1	1	1	0	0	1	1	0	1	1	1	1	1	0	1	1	1	0	1	1	0	1	1	1	1	1	1	1	1	1	1	1	1	0	1	1	0	1	1	0	1	1	1	1
DLEU2|AC048341.2	1	1	1	1	1	1	1	1	1	1	1	1	0	1	1	1	1	1	0	1	1	1	1	1	1	1	0	1	1	1	1	1	0	1	1	0	1	1	0	1	1	0	1	1	0	1	0	1	0
DLEU2|MELTF-AS1	1	1	1	0	0	0	0	1	0	0	0	1	0	0	1	0	1	0	0	0	1	1	0	0	0	0	0	1	1	0	1	0	0	1	1	0	0	0	0	1	0	0	0	0	0	0	0	0	1
DLEU2|ATP1B3-AS1	1	1	1	1	1	0	0	1	1	1	0	0	1	1	1	1	1	1	1	1	1	1	0	0	1	0	1	1	1	1	1	1	0	0	1	1	1	1	0	1	1	1	1	0	0	0	0	1	1
DLEU2|AC116914.2	1	1	1	1	1	1	0	1	1	1	1	1	0	0	1	1	1	1	1	1	1	1	0	1	1	1	0	1	1	1	1	1	0	1	1	1	1	1	1	1	1	0	0	1	0	0	0	1	0
DLEU2|AC084018.1	1	1	1	1	1	0	0	1	1	1	1	0	0	1	1	1	1	1	0	0	1	1	0	1	1	0	0	1	1	1	1	1	0	0	1	0	1	0	0	0	1	1	0	1	0	0	0	1	0
DLEU2|TNRC6C-AS1	0	0	0	0	0	0	0	0	0	0	0	1	0	0	0	1	0	0	0	0	1	0	0	1	0	0	0	1	0	1	0	0	0	0	1	0	0	0	0	0	0	0	0	0	0	1	0	1	1
DLEU2|AC007038.1	1	1	1	1	1	1	0	1	1	1	1	1	0	0	1	1	1	1	1	1	1	1	1	1	1	1	0	1	1	1	1	1	0	1	1	0	1	1	1	1	1	0	1	1	1	1	0	1	1
DLEU2|AC004148.1	1	1	1	1	1	0	0	1	1	0	1	0	0	0	1	1	1	1	1	0	1	1	0	1	1	0	0	1	1	1	1	1	0	0	1	0	1	1	0	1	1	0	0	0	1	0	0	1	1
DLEU2|AC008735.2	1	1	1	1	1	0	0	1	1	1	1	0	1	0	1	0	1	0	1	1	0	0	0	1	1	0	1	1	1	1	0	1	0	0	1	0	1	1	0	1	1	0	1	0	0	0	0	1	0
DLEU2|AC002116.2	1	1	1	1	1	1	1	1	0	1	1	1	1	0	0	1	0	1	1	0	1	1	1	0	1	0	0	1	1	1	1	1	0	0	1	1	1	1	0	1	0	0	0	1	1	0	0	1	1
DLEU2|SNHG25	0	0	0	1	0	0	0	0	0	0	1	1	0	0	0	0	0	0	0	0	0	0	0	0	0	0	1	0	0	0	1	0	0	0	0	0	0	0	0	0	0	0	0	1	1	0	0	0	0
DLEU2|TMPO-AS1	0	1	1	0	1	1	0	0	0	1	0	1	1	0	1	0	0	1	1	0	1	1	1	0	1	0	0	1	1	1	1	0	0	1	1	0	0	0	0	1	0	0	0	1	0	0	0	1	0
AL355488.1|AC027796.4	0	0	0	0	0	0	0	0	0	0	1	0	0	1	1	0	0	0	0	0	0	0	0	1	1	0	0	0	0	1	0	0	0	0	0	1	0	1	1	1	0	0	1	1	0	0	1	0	0
AL355488.1|AL360181.2	0	0	0	0	0	0	1	0	0	1	0	0	1	0	0	0	0	1	0	0	0	0	0	0	1	0	0	0	0	0	0	0	0	1	1	0	0	0	0	0	0	1	0	0	0	0	0	0	0
AL355488.1|AL049840.2	0	0	0	0	0	0	0	0	0	0	0	0	1	1	0	0	0	0	0	0	0	0	0	0	0	0	0	0	0	0	0	0	0	0	0	0	0	0	0	0	0	1	0	0	0	0	0	0	0
AL355488.1|AC091057.1	0	0	0	0	0	1	0	0	1	1	0	0	1	1	0	0	0	0	1	0	0	0	0	0	1	0	1	0	0	1	0	0	1	0	0	1	0	0	1	0	0	1	0	1	0	0	1	0	0
AL355488.1|LINC01139	0	0	1	0	0	1	1	0	1	1	0	0	1	0	0	1	0	1	0	1	1	0	1	1	0	0	1	1	0	0	0	0	0	0	1	1	1	1	0	1	0	1	0	0	0	0	1	1	0
AL355488.1|AL133243.2	0	0	0	0	0	0	0	0	0	0	0	0	1	0	0	0	0	0	0	0	0	0	1	0	0	0	0	0	0	1	0	0	1	0	0	0	0	0	0	1	0	1	0	0	1	0	1	1	0
AL355488.1|FOXD3-AS1	1	0	1	1	1	0	1	0	0	0	0	1	0	0	0	1	0	1	0	0	1	1	1	0	0	1	1	0	1	0	1	1	1	1	1	1	1	0	0	1	1	1	0	1	1	1	1	1	1
AL355488.1|AP002807.1	0	0	0	0	0	0	0	0	0	1	0	1	1	1	1	0	0	0	0	0	0	0	0	1	1	0	0	0	0	1	0	0	1	1	0	0	0	0	1	1	0	1	1	0	1	1	1	0	0
AL355488.1|AC096992.2	0	0	0	0	0	0	0	0	0	0	0	0	1	0	1	0	0	1	0	0	1	0	0	0	0	0	0	0	1	0	0	0	1	0	0	0	0	0	0	0	0	1	0	0	1	1	1	1	0
AL355488.1|AL354733.3	0	0	1	0	0	1	1	0	0	1	1	0	1	1	1	0	0	0	0	0	0	0	0	0	1	1	0	1	1	0	0	1	0	0	0	1	1	0	0	0	0	1	0	1	0	1	0	0	0
AL355488.1|RUSC1-AS1	0	0	0	0	0	0	0	0	0	1	0	0	1	0	0	0	0	1	0	0	0	0	0	0	0	0	0	0	0	1	0	0	0	0	0	1	0	0	0	0	0	1	0	0	0	0	0	1	0
AL355488.1|AC132192.2	0	0	0	0	0	1	1	1	0	0	1	1	0	1	1	0	0	1	0	0	0	1	0	1	1	0	1	0	1	1	1	0	1	1	1	1	0	0	0	1	0	1	1	1	0	0	1	1	0
AL355488.1|AC048341.2	0	0	0	1	0	1	1	0	1	1	1	1	0	1	0	1	0	1	0	1	0	1	0	1	1	1	0	0	1	0	1	1	0	1	0	0	1	1	0	1	0	0	0	1	0	0	0	0	0
AL355488.1|ATP1B3-AS1	0	1	1	1	0	0	0	1	0	1	0	0	1	1	1	1	0	0	1	0	0	0	0	0	1	0	1	0	0	1	1	1	0	0	1	1	1	1	0	1	1	1	1	0	0	0	0	1	0
AL355488.1|AC116914.2	0	0	0	1	0	1	1	0	1	1	0	0	0	1	1	0	0	1	1	0	0	1	0	0	1	1	0	1	0	1	0	0	1	1	0	1	0	0	1	1	1	0	0	1	0	0	0	1	0
AL355488.1|AC084018.1	0	1	0	0	0	0	0	0	0	1	0	0	1	1	1	0	0	1	0	0	0	0	0	0	1	0	0	0	1	0	0	1	0	0	1	0	0	0	0	0	0	1	0	0	0	0	0	0	0
AL355488.1|AC007038.1	0	1	0	0	0	1	1	0	0	1	0	0	0	0	0	0	0	1	1	1	0	0	0	1	1	0	0	1	0	1	0	0	1	1	0	1	0	0	1	1	0	1	1	0	1	0	1	0	0
AL355488.1|AC004148.1	0	0	0	0	0	0	0	0	0	0	0	0	0	0	1	0	0	1	0	0	0	0	0	0	0	0	0	0	1	1	0	0	0	0	0	0	0	0	0	0	0	0	0	0	1	0	0	0	0
AL355488.1|AC002116.2	0	0	0	0	0	1	1	0	0	1	0	1	1	0	0	0	0	1	0	0	0	0	1	0	0	0	0	0	0	1	1	0	1	0	0	1	0	0	0	1	0	1	0	1	1	0	1	0	0
AC027796.4|AL360181.2	0	0	0	0	0	0	1	0	0	1	0	0	1	0	0	1	0	1	1	0	1	0	1	0	1	0	0	0	0	0	1	1	1	1	1	0	1	0	0	0	1	1	0	0	0	0	0	0	1
AC027796.4|AC046143.1	0	0	0	0	0	0	1	0	0	1	0	1	1	0	0	0	0	1	0	0	1	0	1	0	0	0	0	0	0	0	0	0	1	1	0	0	0	0	0	0	0	1	0	0	0	0	1	0	1
AC027796.4|AL049840.2	0	1	0	0	0	0	0	0	0	0	0	0	1	0	0	0	0	0	1	1	0	0	0	0	0	0	0	0	0	0	0	1	1	0	0	0	1	0	0	0	0	1	0	0	0	1	0	0	0
AC027796.4|AC091057.1	0	0	0	0	0	1	0	0	1	1	0	1	1	1	0	0	0	0	1	0	1	0	1	0	1	1	1	0	0	1	0	0	1	0	0	0	0	0	0	0	0	1	0	0	1	1	1	0	1
AC027796.4|AL022328.2	0	0	0	0	0	0	0	0	0	0	0	0	0	0	0	0	0	1	0	0	1	0	1	0	0	0	0	0	0	0	0	0	1	0	1	0	0	0	0	0	0	0	0	0	0	1	0	1	1
AC027796.4|LINC01139	0	0	1	1	1	1	1	0	1	1	0	0	1	0	0	1	0	1	0	1	1	0	1	1	0	1	1	1	0	0	1	1	1	0	1	1	1	0	0	1	0	1	0	0	1	0	0	1	1
AC027796.4|AC046143.2	0	0	0	0	0	0	0	0	0	0	0	0	0	0	0	0	0	0	0	0	0	0	1	0	0	0	0	0	0	0	1	0	1	0	0	0	0	0	0	0	0	0	0	0	0	0	0	0	1
AC027796.4|AL928654.2	0	0	0	0	0	0	0	0	1	1	0	0	1	0	0	0	0	0	0	1	1	0	1	0	0	0	0	0	1	0	0	0	1	0	0	0	1	0	0	1	0	1	0	0	0	1	0	0	1
AC027796.4|AL133243.2	0	0	0	0	0	0	1	0	0	1	0	1	1	0	0	1	0	0	0	1	1	0	1	0	0	0	0	0	0	0	1	1	1	0	0	0	1	0	0	0	0	1	0	0	1	1	1	1	1
AC027796.4|FOXD3-AS1	1	1	1	1	1	0	1	1	0	0	0	1	1	0	0	1	0	1	0	1	1	1	1	0	0	1	1	0	1	0	1	1	1	1	1	1	1	0	0	0	1	1	0	1	1	1	1	1	1
AC027796.4|AP002807.1	0	0	0	0	0	0	0	1	0	1	0	1	1	1	0	1	1	0	1	1	1	1	1	1	1	0	0	1	0	1	1	1	1	1	1	0	0	0	0	1	1	1	0	0	1	1	0	0	1
AC027796.4|AC096992.2	0	0	0	0	1	0	1	0	0	0	0	1	1	0	0	1	0	1	0	1	1	0	1	0	0	0	0	0	1	0	1	1	1	0	0	0	0	0	0	0	0	1	0	0	1	1	1	1	1
AC027796.4|AL354733.3	0	1	1	1	1	1	1	1	0	1	1	0	1	1	0	1	1	1	0	0	1	0	1	0	1	1	0	1	1	0	1	1	1	0	0	0	1	0	0	0	0	1	0	1	0	1	0	0	1
AC027796.4|RUSC1-AS1	0	1	0	0	1	0	0	0	0	1	0	0	1	0	0	1	0	1	1	1	1	0	1	0	0	1	0	0	0	0	1	1	1	0	0	0	0	0	0	0	0	1	0	0	1	0	0	1	1
AC027796.4|AC132192.2	0	1	0	0	1	1	1	1	0	1	1	1	1	1	0	1	0	1	0	1	1	1	1	1	0	0	1	0	1	0	1	1	1	1	1	0	0	0	0	1	0	1	0	1	1	1	1	1	1
AC027796.4|AC048341.2	1	0	0	1	1	1	1	1	1	1	1	1	1	1	0	1	1	1	0	1	1	1	1	1	1	1	0	1	1	0	1	1	1	1	0	0	1	1	0	1	0	0	0	0	0	1	0	0	1
AC027796.4|MELTF-AS1	0	0	0	0	0	0	1	0	0	0	0	1	1	0	0	0	0	0	0	0	1	0	1	0	0	0	0	0	0	0	1	0	1	1	0	0	0	0	0	1	0	0	0	0	0	0	0	0	1
AC027796.4|ATP1B3-AS1	1	1	1	1	1	1	0	1	0	1	0	0	1	1	0	1	0	1	1	1	1	0	0	0	1	1	1	0	0	1	1	1	1	0	1	0	1	1	0	1	1	1	1	0	1	0	0	1	1
AC027796.4|AC116914.2	0	1	0	1	1	1	1	0	1	1	0	1	1	0	1	1	0	1	1	1	1	1	1	0	0	1	0	1	0	1	1	1	1	1	0	0	1	0	0	1	1	0	0	0	1	1	0	1	1
AC027796.4|AC084018.1	0	1	0	0	0	0	0	0	0	1	0	1	1	1	0	1	0	1	0	0	1	0	0	0	1	1	0	0	1	0	0	1	1	0	1	0	0	0	0	0	1	1	0	0	0	0	0	0	0
AC027796.4|TNRC6C-AS1	0	0	0	0	0	0	0	0	0	0	0	1	1	0	0	1	0	0	0	0	1	0	0	0	0	0	0	0	0	0	0	0	1	0	0	0	0	0	0	0	0	1	0	0	0	1	0	1	1
AC027796.4|AC007038.1	0	1	0	1	1	1	1	1	0	1	0	1	1	0	0	1	1	1	1	1	1	0	1	1	1	1	0	1	0	1	1	1	1	1	0	0	1	0	0	1	0	1	0	0	1	1	0	1	1
AC027796.4|AC004148.1	0	0	0	0	1	0	0	1	0	0	0	0	1	0	0	1	0	1	1	0	1	0	1	0	0	0	0	1	1	0	1	1	1	0	0	0	0	0	0	0	1	0	0	0	1	1	0	0	1
AC027796.4|AC008735.2	0	0	0	0	0	0	0	0	0	1	0	0	1	0	0	0	0	0	1	0	1	0	0	0	0	1	1	0	0	0	0	1	1	0	0	0	0	0	0	0	0	1	0	0	0	0	0	0	0
AC027796.4|AC002116.2	0	0	0	0	1	1	1	1	0	1	0	1	1	0	0	1	0	1	0	0	1	0	1	0	0	1	0	0	0	0	1	0	1	0	0	1	1	0	0	0	0	1	0	1	1	1	1	0	1
AC027796.4|TMPO-AS1	0	0	0	0	0	1	1	0	0	1	0	1	1	0	0	0	0	0	1	0	1	0	1	0	1	0	0	0	0	1	0	0	1	1	0	0	0	0	0	0	0	1	0	0	1	0	1	0	1
AL360181.2|AC046143.1	0	0	0	0	0	0	1	0	0	0	1	1	0	1	0	0	0	0	0	1	1	0	1	0	0	0	1	0	0	0	0	0	1	1	0	0	0	0	1	0	0	1	1	1	1	0	1	0	1
AL360181.2|AL049840.2	0	1	1	0	1	0	0	0	1	0	1	0	1	1	0	0	1	0	1	1	0	0	0	0	0	1	1	0	0	0	0	1	0	0	0	0	0	1	1	0	0	0	1	0	0	1	0	0	0
AL360181.2|AC091057.1	0	0	0	0	1	1	0	0	1	1	1	1	1	1	0	0	1	0	1	1	1	0	1	0	1	1	1	0	0	1	0	0	1	0	0	1	0	1	1	1	0	1	1	1	1	1	1	0	1
AL360181.2|AL022328.2	1	0	1	1	1	0	0	0	0	0	0	0	0	1	0	0	1	0	0	1	0	0	1	0	0	0	1	0	0	1	0	0	0	0	0	0	0	1	1	0	0	0	0	0	1	1	0	1	0
AL360181.2|LINC01139	1	0	1	1	1	1	1	0	1	1	0	0	1	1	0	1	0	1	0	1	1	1	1	1	0	1	1	1	0	1	1	1	0	0	0	1	1	1	1	1	0	0	0	1	1	0	1	1	1
AL360181.2|AC046143.2	0	0	0	0	0	0	0	0	0	0	1	1	0	0	0	0	0	0	0	1	0	0	1	0	0	0	1	0	0	1	0	0	1	0	0	0	0	0	1	1	0	0	1	0	0	0	1	0	1
AL360181.2|AL928654.2	1	0	1	0	0	0	0	1	1	0	0	1	0	1	1	0	1	0	0	1	1	1	1	0	0	0	1	0	1	0	0	0	0	0	0	0	0	0	1	1	0	1	1	1	1	1	0	0	0
AL360181.2|AL133243.2	1	0	1	1	1	1	0	1	0	0	1	1	1	1	0	0	1	0	0	1	1	0	1	0	0	0	1	0	0	1	1	0	1	0	0	0	1	1	1	1	0	0	1	1	1	1	1	1	1
AL360181.2|FOXD3-AS1	1	1	1	1	1	0	1	1	0	0	1	1	0	1	0	1	1	1	0	1	1	1	1	0	0	1	1	0	1	0	1	1	1	1	1	1	1	1	1	1	1	0	1	1	1	1	1	1	1
AL360181.2|AP002807.1	1	1	1	1	1	0	0	1	1	1	1	1	0	1	1	1	1	0	1	1	1	1	1	1	1	0	1	1	0	1	0	0	1	1	0	0	0	1	1	1	0	0	1	1	1	1	1	1	1
AL360181.2|AC096992.2	1	0	1	0	1	0	0	1	0	0	1	1	1	1	1	1	1	1	0	1	1	1	1	0	0	0	1	1	1	0	0	1	1	0	0	0	0	1	1	1	0	0	1	1	1	1	1	1	1
AL360181.2|AL354733.3	1	1	1	1	1	1	1	1	1	1	1	0	1	1	1	1	1	0	0	1	1	1	1	0	1	1	1	1	1	0	0	1	1	0	0	1	1	1	1	1	0	1	1	1	1	1	0	0	1
AL360181.2|RUSC1-AS1	1	1	1	1	1	1	0	1	1	1	0	1	1	1	0	1	1	1	1	1	1	1	1	0	0	1	1	1	0	1	1	0	0	0	0	1	0	1	1	0	0	0	1	1	1	0	0	1	1
AL360181.2|AC132192.2	1	1	1	1	1	1	1	1	1	0	1	1	0	1	1	1	1	1	0	1	1	1	1	1	0	1	1	0	1	1	1	0	1	1	0	1	0	1	1	1	0	0	1	1	1	1	1	1	1
AL360181.2|AC048341.2	1	1	1	1	1	1	1	1	1	1	1	1	0	1	0	1	1	1	0	1	1	1	1	1	1	1	1	1	1	1	1	1	1	1	0	0	1	1	1	1	0	0	1	1	1	1	0	0	1
AL360181.2|MELTF-AS1	1	0	1	0	0	0	1	0	0	0	0	1	0	0	0	0	1	0	0	1	1	1	1	0	0	0	0	0	0	0	1	0	1	0	0	0	0	0	0	1	0	0	0	1	1	0	0	0	1
AL360181.2|ATP1B3-AS1	1	1	1	1	1	1	0	1	1	1	1	1	1	1	1	1	1	0	1	1	1	1	0	0	1	1	1	1	0	1	1	1	0	0	0	1	1	1	1	1	1	1	1	1	1	0	0	1	1
AL360181.2|AC116914.2	1	1	0	1	1	1	1	0	1	1	1	1	0	1	1	1	1	0	1	1	1	1	1	0	0	1	1	1	0	1	0	1	1	0	0	1	1	1	1	1	1	0	1	1	1	1	0	1	1
AL360181.2|AC084018.1	1	1	1	1	1	0	0	1	1	1	1	1	0	1	1	1	1	1	0	1	1	1	0	0	1	1	0	1	1	1	0	1	0	0	1	0	0	1	1	0	0	0	1	1	1	0	0	0	0
AL360181.2|TNRC6C-AS1	0	0	0	0	0	0	0	0	0	0	0	1	0	0	0	0	0	0	0	1	1	0	0	0	0	0	0	0	0	1	0	0	1	0	0	0	0	0	1	0	0	0	1	1	0	1	0	1	1
AL360181.2|AC007038.1	1	1	1	1	1	1	1	1	1	1	1	1	0	1	0	1	1	1	1	1	1	1	1	1	1	1	1	1	1	1	1	0	1	0	0	1	1	1	1	1	0	0	1	1	1	1	1	1	1
AL360181.2|AC004148.1	1	1	0	1	1	0	0	1	1	0	1	1	0	1	1	1	1	1	1	1	1	1	1	0	0	1	1	1	1	1	0	0	0	0	0	0	0	1	1	1	1	0	1	1	1	1	0	1	1
AL360181.2|AC008735.2	1	1	1	1	1	0	0	0	1	1	1	0	1	1	0	0	1	0	0	1	1	0	0	0	0	1	1	1	0	1	0	0	1	0	0	0	0	1	1	0	0	0	1	1	1	0	0	0	0
AL360181.2|AC002116.2	1	0	0	0	1	1	1	1	1	1	1	1	1	1	0	1	0	1	0	1	1	1	1	0	0	1	1	0	0	1	1	0	1	0	0	1	1	1	1	1	0	0	1	1	1	1	1	0	1
AL360181.2|SNHG25	0	0	0	0	0	0	0	0	0	0	1	1	0	0	0	0	0	0	0	1	0	0	1	0	0	0	1	0	0	0	0	0	1	0	0	0	0	0	1	0	0	0	1	1	1	1	0	0	1
AL360181.2|TMPO-AS1	0	0	0	0	1	1	0	0	1	1	1	1	1	1	0	0	0	0	1	1	1	1	1	0	1	0	1	0	0	1	0	0	1	0	0	1	0	0	1	0	0	0	1	1	1	0	1	0	1
AC046143.1|AL049840.2	1	1	1	1	1	0	0	1	1	0	0	0	1	1	1	1	1	0	1	1	0	0	0	0	0	1	1	1	0	0	1	1	0	0	1	1	1	1	0	0	1	0	1	0	0	1	0	1	0
AC046143.1|AC091057.1	1	1	1	1	1	1	0	1	1	1	1	0	1	1	1	1	1	0	1	1	1	1	0	0	1	1	1	1	1	1	1	1	0	0	1	1	0	1	1	1	1	0	1	1	1	1	1	1	0
AC046143.1|AL022328.2	1	1	1	1	1	0	0	0	1	0	0	0	0	0	1	1	1	1	1	1	0	0	0	0	0	1	1	1	0	1	1	1	0	0	1	1	0	1	0	0	1	0	0	0	0	1	0	1	0
AC046143.1|LINC01139	1	1	1	1	1	1	1	0	1	1	0	0	1	0	0	1	0	1	1	1	1	1	1	1	0	1	1	1	0	1	1	1	0	0	1	1	1	1	0	1	0	0	0	0	1	0	0	1	1
AC046143.1|AC046143.2	0	1	0	1	1	0	0	1	0	0	1	0	0	0	0	1	0	0	1	1	0	0	1	0	0	0	1	0	0	1	1	0	0	0	1	1	1	0	0	1	0	0	1	0	0	1	0	1	0
AC046143.1|AL928654.2	1	1	1	1	1	0	0	1	1	1	0	0	1	0	1	1	1	0	1	1	1	1	0	1	0	1	0	1	1	1	0	1	0	0	1	0	1	0	0	1	1	1	1	1	1	1	0	1	0
AC046143.1|AL133243.2	1	1	1	1	1	1	0	1	0	1	1	1	1	0	0	1	1	0	1	1	1	1	1	0	0	1	0	1	0	1	1	1	0	0	1	1	1	1	0	1	1	0	1	1	1	1	1	1	1
AC046143.1|FOXD3-AS1	1	1	1	1	1	0	1	1	0	0	1	1	1	0	0	1	1	1	0	1	1	1	1	1	1	1	1	1	1	1	1	1	0	1	1	1	1	1	0	1	1	0	1	1	1	1	1	1	1
AC046143.1|AP002807.1	1	1	1	1	1	1	0	1	1	1	1	1	1	1	1	1	1	0	1	1	1	1	0	1	1	1	1	1	1	1	1	1	0	0	1	1	1	1	1	1	1	0	1	1	1	1	0	1	1
AC046143.1|RUSC1-AS1	1	1	1	1	1	1	0	1	1	1	0	0	1	0	1	1	1	1	1	1	1	1	0	1	1	1	1	1	0	1	1	1	0	0	1	1	1	1	0	1	1	0	1	1	1	0	0	1	1
AC046143.1|AC048341.2	1	1	1	1	1	1	1	1	1	1	1	1	0	1	1	1	1	1	1	1	1	1	1	1	1	1	1	1	1	1	1	1	0	0	1	1	1	1	0	1	1	0	1	1	1	1	0	1	0
AC046143.1|MELTF-AS1	1	1	1	1	0	0	1	1	1	0	0	0	1	0	1	1	1	0	0	1	1	1	0	0	0	0	0	1	0	1	1	0	0	0	1	1	1	0	0	1	0	0	0	1	1	0	0	0	1
AC046143.1|ATP1B3-AS1	1	1	1	1	1	1	0	1	1	1	0	0	1	1	1	1	1	1	1	1	1	1	0	0	1	1	1	1	1	1	1	1	0	0	1	1	1	1	0	1	1	1	1	1	1	1	0	1	1
AC046143.1|AC084018.1	1	1	1	1	1	0	0	1	1	1	1	0	1	1	1	1	1	1	1	1	1	1	0	0	1	1	0	1	1	1	1	1	0	0	1	1	1	1	0	1	1	0	1	1	1	1	0	1	0
AC046143.1|SNHG12	1	1	0	1	0	0	0	0	0	0	0	0	0	0	0	0	0	0	1	0	0	0	0	0	0	1	0	0	0	0	0	0	0	0	0	0	0	0	0	0	0	0	0	0	1	0	0	0	0
AC046143.1|TNRC6C-AS1	0	1	0	1	0	0	0	0	0	0	0	0	0	0	0	1	0	0	1	1	1	0	0	0	0	0	0	0	0	1	1	0	0	0	1	0	0	0	0	0	0	0	0	1	0	1	0	1	1
AC046143.1|ANKRD10-IT1	1	1	0	1	0	0	0	0	0	0	0	0	1	0	0	1	0	0	0	1	0	0	0	0	0	1	0	1	0	0	0	0	0	0	1	0	0	0	0	0	1	0	0	0	0	0	0	1	0
AC046143.1|AC004148.1	1	1	1	1	1	0	0	1	1	0	1	0	1	0	1	1	1	1	1	1	1	1	0	1	1	1	1	1	1	1	1	1	0	0	1	1	1	1	0	1	1	0	1	1	1	1	0	1	1
AC046143.1|AC008735.2	1	1	1	1	1	0	0	1	1	1	1	0	1	1	0	1	1	0	1	1	0	0	0	1	1	1	1	1	1	1	1	1	0	0	1	1	1	1	0	1	1	0	1	0	0	1	0	1	0
AC046143.1|AC002116.2	1	1	1	1	1	1	1	1	1	1	1	1	1	0	0	1	0	1	1	1	1	1	1	0	0	1	1	0	1	1	1	1	0	0	1	1	1	1	0	1	0	0	1	1	1	1	1	1	1
AC046143.1|SNHG25	0	1	0	1	1	0	0	0	0	0	1	1	0	0	0	1	0	0	0	1	0	0	0	0	0	1	1	0	0	0	1	0	0	0	0	1	0	0	0	1	0	0	0	1	1	1	0	0	0
AC046143.1|TMPO-AS1	1	1	1	1	1	1	0	0	1	1	1	1	1	1	0	1	0	0	1	0	1	1	1	0	1	1	1	1	0	1	1	1	0	0	1	1	0	1	0	1	0	0	1	1	1	1	1	1	0
AL049840.2|AC091057.1	0	0	0	0	0	1	1	0	1	1	1	1	1	1	0	0	0	1	1	0	1	1	1	1	1	1	1	1	1	1	1	0	1	1	1	1	0	1	1	1	0	1	1	1	1	0	1	0	1
AL049840.2|AL022328.2	1	0	0	1	0	0	1	0	0	0	0	1	0	0	0	0	0	1	0	0	1	1	1	1	0	0	1	1	1	1	1	0	0	1	1	0	0	0	0	0	0	0	0	0	1	0	1	1	1
AL049840.2|LINC01139	1	0	1	1	1	1	1	0	1	1	0	0	1	0	0	1	0	1	0	1	1	1	1	1	0	1	1	1	0	1	1	1	0	1	1	1	1	1	1	1	0	0	0	1	1	0	1	1	1
AL049840.2|AC046143.2	0	0	0	0	0	1	1	0	0	1	1	1	0	0	0	0	0	0	0	0	0	1	1	0	0	0	1	0	1	1	1	0	1	0	1	0	0	0	0	1	0	0	1	1	1	0	1	0	1
AL049840.2|AL928654.2	1	0	1	0	0	1	1	1	1	1	0	1	0	0	1	0	0	1	0	1	1	1	1	1	0	0	0	1	1	1	0	0	1	1	1	0	0	0	1	1	1	1	0	1	1	1	0	0	1
AL049840.2|AL133243.2	1	0	0	1	0	1	1	1	0	1	1	1	1	0	0	1	0	0	0	1	1	1	1	1	1	0	0	1	1	1	1	0	1	1	1	1	1	1	0	1	0	1	0	1	1	1	1	1	1
AL049840.2|FOXD3-AS1	1	1	1	1	1	0	1	1	0	0	1	1	0	0	0	1	1	1	0	1	1	1	1	1	1	1	1	1	1	1	1	1	1	1	1	1	1	1	1	1	1	0	0	1	1	1	1	1	1
AL049840.2|AP002807.1	1	0	0	1	0	1	1	1	1	1	1	1	0	1	1	1	1	1	1	0	1	1	1	1	1	0	1	1	1	1	1	0	1	1	1	0	0	0	1	1	1	1	1	1	1	1	1	1	1
AL049840.2|AC096992.2	1	0	0	0	1	1	1	1	0	1	1	1	1	0	1	1	0	1	0	1	1	1	1	1	0	0	1	1	1	0	1	1	1	1	1	0	0	0	0	1	1	0	0	1	1	1	1	1	1
AL049840.2|AL354733.3	1	1	1	1	1	1	1	1	1	1	1	1	1	1	1	1	1	1	0	0	1	1	1	1	1	1	1	1	1	1	1	1	1	1	1	1	1	1	0	1	0	1	0	1	1	1	1	0	1
AL049840.2|RUSC1-AS1	1	1	0	1	1	1	1	1	1	1	0	1	0	0	1	1	1	1	0	1	1	1	1	1	1	1	1	1	1	1	1	0	1	1	1	1	0	0	0	1	1	0	0	1	1	0	1	1	1
AL049840.2|AC132192.2	1	0	0	1	1	1	1	1	0	1	1	1	0	1	1	1	1	1	0	1	1	1	1	1	1	0	1	1	1	1	1	0	1	1	1	1	0	1	1	1	1	0	1	1	1	1	1	1	1
AL049840.2|AC048341.2	1	0	0	1	1	1	1	1	1	1	1	1	0	1	0	1	1	1	0	1	1	1	1	1	1	1	1	1	1	1	1	1	1	1	1	0	1	1	1	1	1	0	1	1	1	1	1	0	1
AL049840.2|MELTF-AS1	1	0	0	0	0	0	1	0	0	1	0	1	0	0	0	1	1	1	0	0	1	1	1	0	0	0	0	1	1	1	1	0	1	1	1	0	0	0	0	1	0	0	0	1	1	0	1	0	1
AL049840.2|ATP1B3-AS1	1	1	1	1	1	1	1	1	1	1	0	1	1	1	1	1	0	1	1	1	1	1	1	0	1	1	1	1	1	1	1	1	0	0	1	1	1	1	1	1	1	1	1	1	1	0	1	1	1
AL049840.2|AC116914.2	1	0	0	1	1	1	1	0	1	1	1	1	0	0	1	1	1	1	1	1	1	1	1	1	1	1	1	1	1	1	1	1	1	1	1	1	1	1	1	1	1	0	0	1	1	1	1	1	1
AL049840.2|AC084018.1	1	1	0	1	1	0	0	1	1	1	1	1	0	1	1	1	1	1	0	0	1	1	0	1	1	1	0	1	1	1	1	1	0	1	1	0	0	0	1	1	1	0	0	1	1	0	1	0	1
AL049840.2|TNRC6C-AS1	0	0	0	0	0	0	1	0	0	1	0	1	0	0	0	1	0	0	0	0	1	1	1	1	0	0	0	0	0	1	0	0	1	0	1	0	0	0	0	0	0	0	0	1	1	1	1	1	1
AL049840.2|AC007038.1	1	1	0	1	1	1	1	1	1	1	1	1	0	0	0	1	1	1	1	1	1	1	1	1	1	1	1	1	1	1	1	0	1	1	1	1	1	1	1	1	1	0	1	1	1	1	1	1	1
AL049840.2|AC004148.1	1	0	0	1	1	1	1	1	1	0	1	1	0	0	1	1	1	1	1	0	1	1	1	1	1	0	1	1	1	1	1	0	0	1	1	0	0	1	0	1	1	0	0	1	1	0	1	1	1
AL049840.2|AC008735.2	1	0	0	1	0	1	0	0	1	1	1	0	1	0	0	1	1	1	0	0	1	1	1	1	1	1	1	1	1	1	1	0	1	1	1	0	0	1	1	1	1	0	1	1	1	0	0	0	0
AL049840.2|AC002116.2	1	0	0	0	1	1	1	1	1	1	1	1	1	0	0	1	0	1	0	0	1	1	1	0	1	1	1	0	1	1	1	0	1	1	1	1	1	0	0	1	0	0	0	1	1	1	1	1	1
AL049840.2|SNHG25	0	0	0	0	0	0	1	0	0	0	1	1	0	0	0	0	0	1	0	0	0	0	1	0	0	0	1	0	0	0	1	0	1	0	0	0	0	0	0	1	0	0	0	1	1	0	1	0	1
AL049840.2|TMPO-AS1	0	0	0	0	1	1	1	0	0	1	1	1	1	1	0	0	0	1	1	0	1	1	1	0	1	0	1	1	1	1	1	0	1	1	1	1	0	0	1	1	0	0	0	1	1	0	1	0	1
AC091057.1|AL022328.2	1	1	1	1	1	0	0	0	0	0	0	0	0	0	1	1	0	1	0	0	0	0	0	0	0	0	0	0	0	0	1	0	0	1	1	0	1	0	0	0	0	0	0	0	0	0	0	1	0
AC091057.1|LINC01139	1	1	1	1	1	0	1	0	1	1	0	0	0	0	0	1	0	1	0	1	1	1	1	1	0	1	1	1	0	0	1	1	0	0	1	1	1	1	0	1	0	0	0	0	0	0	0	1	1
AC091057.1|AC046143.2	0	0	0	1	0	0	0	0	0	0	0	0	0	0	0	0	0	0	0	1	0	0	1	0	0	0	0	0	0	0	1	0	0	0	1	0	1	0	0	0	0	0	1	0	0	0	0	1	0
AC091057.1|AL928654.2	1	1	1	1	0	0	0	1	1	0	0	0	0	0	1	0	1	0	0	1	0	1	0	1	0	0	0	0	1	0	0	1	0	0	1	0	1	0	0	1	1	1	0	0	0	1	0	0	0
AC091057.1|AL133243.2	1	0	1	1	1	0	1	1	0	0	1	1	0	0	0	1	1	0	0	1	1	0	1	1	0	0	0	0	0	0	1	1	1	0	1	0	1	1	0	1	0	0	0	0	1	1	1	1	1
AC091057.1|FOXD3-AS1	1	1	1	1	1	0	1	1	0	0	1	1	0	0	0	1	1	1	0	1	1	1	1	1	0	1	1	1	1	0	1	1	0	1	1	1	1	1	0	1	1	0	0	1	1	1	1	1	1
AC091057.1|AP002807.1	1	1	1	1	1	0	0	1	0	0	1	1	0	0	1	1	1	0	0	1	1	1	0	1	0	0	0	1	1	0	1	1	0	1	1	0	1	0	0	1	1	0	1	0	1	1	0	1	1
AC091057.1|AC096992.2	1	0	1	1	1	0	1	1	0	0	1	1	0	0	1	1	1	1	0	1	1	1	1	1	0	0	0	1	1	0	1	1	0	1	1	0	1	0	0	0	1	0	0	0	1	1	1	1	1
AC091057.1|AL354733.3	1	1	1	1	1	0	1	1	0	1	1	0	1	0	1	1	1	1	0	1	1	1	0	0	1	1	0	1	1	0	1	1	0	0	0	0	1	0	0	1	1	1	0	1	0	1	0	1	0
AC091057.1|RUSC1-AS1	1	1	1	1	1	0	1	1	0	0	0	0	0	0	1	1	1	1	0	1	0	1	0	1	0	0	0	1	0	0	1	1	0	0	1	0	1	0	0	0	1	0	0	0	0	0	0	1	1
AC091057.1|AC132192.2	1	1	1	1	1	0	1	1	0	0	1	1	0	1	1	1	1	1	0	1	1	1	0	1	0	0	0	1	1	0	1	1	1	1	1	0	1	1	0	1	1	0	1	1	1	1	1	1	1
AC091057.1|AC048341.2	1	1	1	1	1	0	1	1	1	1	1	1	0	1	1	1	1	1	0	1	1	1	1	1	1	1	0	1	1	0	1	1	0	1	1	0	1	1	0	1	1	0	1	1	0	1	0	0	0
AC091057.1|MELTF-AS1	1	0	1	0	0	0	1	1	0	0	0	1	0	0	0	1	1	0	0	0	0	1	0	0	0	0	0	1	0	0	1	0	0	1	0	0	1	0	0	1	0	0	0	0	0	0	0	0	1
AC091057.1|ATP1B3-AS1	1	1	1	1	1	0	0	1	0	1	0	0	1	1	1	1	1	1	1	1	1	1	0	0	1	0	1	1	1	1	1	1	0	0	1	1	1	1	0	1	1	1	1	0	0	0	0	1	1
AC091057.1|AC116914.2	1	1	0	1	1	1	1	0	1	0	1	1	0	0	1	1	1	1	1	1	1	1	0	1	0	1	0	1	1	1	1	1	0	1	1	0	1	0	0	1	1	0	0	0	0	1	0	1	0
AC091057.1|AC084018.1	1	1	1	1	1	0	0	1	0	1	1	0	0	1	1	1	1	1	0	1	1	1	0	0	1	0	0	1	1	0	1	1	0	0	1	0	1	0	0	0	1	0	0	0	0	0	0	1	0
AC091057.1|TNRC6C-AS1	0	0	0	0	0	0	0	0	0	0	0	1	0	0	0	1	0	0	0	0	0	0	0	0	0	0	0	0	0	0	0	0	1	0	1	0	1	0	0	0	0	0	0	0	0	1	0	1	1
AC091057.1|AC007038.1	1	1	1	1	1	0	1	1	0	0	1	1	0	0	0	1	1	1	0	1	1	1	0	1	1	1	0	1	1	0	1	1	1	1	1	0	1	0	0	1	1	0	1	0	1	1	0	1	1
AC091057.1|AC004148.1	1	1	0	1	1	0	1	1	0	0	1	0	0	0	1	1	1	1	0	1	1	1	0	1	0	0	0	1	1	0	1	1	0	0	1	0	1	0	0	0	1	0	0	0	1	1	0	1	1
AC091057.1|AC008735.2	1	1	1	1	1	0	0	1	0	0	1	0	0	0	0	1	1	0	0	1	0	0	0	1	0	0	0	1	1	0	0	1	0	0	1	0	1	0	0	0	1	0	1	0	0	0	0	0	0
AC091057.1|AC002116.2	1	1	0	1	1	0	1	1	0	0	1	1	0	0	0	1	0	1	0	0	1	1	1	0	0	0	0	0	1	0	1	1	1	1	0	1	1	0	0	1	0	0	0	1	1	1	1	1	1
AC091057.1|SNHG25	0	0	0	1	0	0	1	0	0	0	1	1	0	0	0	0	0	0	0	0	0	0	0	0	0	0	0	0	0	0	1	0	0	0	0	0	0	0	0	0	0	0	0	0	1	0	0	0	0
AC091057.1|TMPO-AS1	0	0	0	0	1	0	1	0	0	0	1	1	0	0	0	1	0	1	0	0	1	1	1	0	1	0	0	0	0	0	1	0	1	1	0	0	1	0	0	0	0	0	0	0	1	0	1	0	1
AL022328.2|LINC01139	1	0	1	1	1	1	1	1	1	1	0	0	1	0	0	1	0	1	1	1	1	1	1	1	0	1	1	1	0	1	1	1	1	0	1	1	1	1	1	1	0	1	0	1	1	0	1	1	1
AL022328.2|AC046143.2	0	0	0	0	0	1	0	1	0	1	1	1	0	0	0	0	0	0	0	1	0	0	1	0	0	0	0	0	0	0	1	0	1	0	0	0	1	0	0	1	0	0	1	1	0	0	1	0	1
AL022328.2|AL928654.2	1	1	1	0	0	1	0	1	1	1	0	1	1	0	1	0	1	0	1	1	1	1	0	1	0	1	0	0	1	0	0	1	1	0	0	0	1	0	1	1	1	1	1	1	1	1	0	0	0
AL022328.2|AL133243.2	1	0	0	1	1	1	1	1	0	1	1	1	1	0	0	1	1	0	0	1	1	1	1	1	1	1	0	0	0	1	1	1	1	0	0	1	1	1	1	1	0	1	1	1	1	1	1	1	1
AL022328.2|FOXD3-AS1	1	1	1	1	1	0	1	1	0	1	1	1	1	0	0	1	1	1	0	1	1	1	1	1	1	1	1	1	1	0	1	1	1	1	1	1	1	1	1	1	1	1	1	1	1	1	1	1	1
AL022328.2|AP002807.1	1	1	1	1	1	1	1	1	1	1	1	1	1	1	1	1	1	0	1	1	1	1	1	1	1	1	0	1	1	1	1	1	1	1	0	1	1	0	1	1	1	1	1	1	1	1	1	0	1
AL022328.2|AC096992.2	1	0	0	0	1	1	1	1	0	1	1	1	1	0	1	1	1	1	0	1	1	1	1	1	0	1	0	1	1	0	1	1	1	0	0	0	1	0	0	1	1	1	1	1	1	1	1	1	1
AL022328.2|AL354733.3	1	1	1	1	1	1	1	1	1	1	1	0	1	1	1	1	1	0	1	1	1	1	0	1	1	1	0	1	1	0	1	1	1	0	0	1	1	1	0	1	1	1	1	1	1	1	1	0	1
AL022328.2|AC048341.2	1	1	1	1	1	1	1	1	1	1	1	1	1	1	0	1	1	1	1	1	1	1	1	1	1	1	1	1	1	1	1	1	1	1	0	1	1	1	1	1	1	0	1	1	1	1	1	0	1
AL022328.2|MELTF-AS1	0	0	0	0	0	1	1	1	0	1	1	1	1	0	0	1	1	0	0	0	1	1	1	0	0	0	0	1	1	0	1	0	1	1	0	0	1	0	0	1	0	0	1	1	1	0	1	0	1
AL022328.2|ATP1B3-AS1	1	1	1	1	1	1	0	1	1	1	1	1	1	1	1	1	1	0	1	1	1	1	0	0	1	1	1	1	1	1	1	1	1	0	1	1	1	1	1	1	1	1	1	1	1	0	1	1	1
AL022328.2|AC084018.1	1	1	1	1	1	1	0	1	1	1	1	1	1	1	1	1	1	1	1	1	1	1	0	1	1	1	0	1	1	1	1	1	1	0	1	1	1	0	1	1	1	1	1	1	1	0	0	0	0
AL022328.2|TNRC6C-AS1	0	0	0	0	0	1	0	0	0	1	0	1	1	0	0	1	0	0	1	0	1	0	0	0	0	0	0	0	0	1	0	0	1	0	0	0	0	0	0	1	0	1	1	1	0	1	1	0	1
AL022328.2|AC008735.2	1	1	0	1	1	1	0	1	1	1	1	0	1	1	0	1	1	0	1	1	1	0	0	1	1	1	1	1	1	1	0	1	1	0	0	1	1	1	1	1	1	1	1	1	0	0	0	0	0
AL022328.2|AC002116.2	1	0	0	0	1	1	1	1	1	1	1	1	1	1	0	1	0	1	1	1	1	1	1	0	1	1	1	0	1	1	1	1	1	1	0	1	1	1	1	1	0	1	1	1	1	1	1	0	1
AL022328.2|SNHG25	0	0	0	0	0	0	1	0	0	0	1	1	0	0	0	0	0	0	0	1	0	0	0	0	0	1	1	0	0	0	1	0	1	0	0	0	0	0	0	1	0	0	1	1	1	0	1	0	1
AL022328.2|TMPO-AS1	0	0	0	0	1	1	1	0	1	1	1	1	1	1	0	0	0	0	1	0	1	1	1	0	1	1	1	0	1	1	1	1	1	1	0	1	0	0	1	1	0	1	1	1	1	0	1	0	1
LINC01139|AC046143.2	0	0	0	0	0	0	0	1	0	0	1	1	0	0	0	0	1	0	0	0	0	0	0	0	1	0	0	0	1	0	0	0	1	0	0	0	0	0	0	0	1	0	1	0	0	1	0	0	0
LINC01139|AL928654.2	0	1	0	0	0	0	0	1	0	0	1	1	0	0	1	0	1	0	1	0	0	0	0	0	1	0	0	0	1	0	0	0	1	1	0	0	0	0	0	0	1	1	1	1	0	1	0	0	0
LINC01139|AL133243.2	0	0	0	0	0	0	0	1	0	0	1	1	0	1	1	0	1	0	0	0	0	0	0	0	1	0	0	0	1	1	1	0	1	1	0	0	0	0	0	0	1	1	1	1	1	1	1	0	0
LINC01139|AC019171.1	1	1	1	1	0	0	1	1	0	1	1	1	0	1	1	1	1	1	1	0	1	1	1	0	1	1	0	0	1	1	1	1	1	1	1	1	1	0	0	0	1	1	1	1	1	1	1	0	1
LINC01139|FOXD3-AS1	1	1	1	1	1	0	1	1	0	0	1	1	0	0	1	1	1	0	0	0	0	1	0	0	1	1	0	0	1	0	1	1	1	1	1	1	1	0	1	0	1	0	1	1	1	1	1	0	1
LINC01139|AP002807.1	0	1	0	0	0	0	0	1	0	0	1	1	0	1	1	0	1	0	1	0	0	1	0	1	1	0	0	0	1	1	0	0	1	1	0	0	0	0	1	0	1	1	1	1	1	1	1	0	0
LINC01139|AC096992.2	0	0	0	0	0	0	0	1	0	0	1	1	0	1	1	0	1	0	0	0	0	0	0	0	1	0	0	0	1	0	0	0	1	1	0	0	0	0	0	0	1	1	1	1	1	1	1	0	0
LINC01139|AL354733.3	1	1	1	0	0	1	0	1	0	1	1	1	1	1	1	0	1	0	1	0	0	0	0	0	1	1	0	0	1	0	0	1	1	1	0	0	1	0	0	0	1	1	1	1	0	1	0	0	0
LINC01139|RUSC1-AS1	0	1	0	0	0	0	0	1	0	0	1	1	0	1	1	0	1	0	1	0	0	0	0	0	1	0	0	0	1	1	1	0	1	1	0	0	0	0	0	0	1	0	1	1	0	1	0	0	0
LINC01139|AC132192.2	0	1	0	0	0	1	0	1	0	0	1	1	0	1	1	0	1	0	1	0	0	1	0	0	1	0	0	0	1	1	1	0	1	1	0	0	0	0	1	0	1	0	1	1	1	1	1	0	1
LINC01139|AC048341.2	1	1	0	1	0	1	0	1	0	1	1	1	0	1	1	1	1	0	1	0	0	1	0	1	1	1	0	0	1	1	1	1	1	1	0	0	1	1	0	0	1	0	1	1	0	1	0	0	0
LINC01139|MELTF-AS1	0	0	0	0	0	0	0	1	0	0	1	1	0	0	1	0	1	0	0	0	0	0	0	0	1	0	0	0	1	0	1	0	1	1	0	0	0	0	0	0	1	0	1	1	0	1	0	0	0
LINC01139|ATP1B3-AS1	1	1	0	1	0	0	0	1	0	0	1	1	1	1	1	0	1	0	1	0	0	0	0	0	1	0	1	0	1	1	1	1	1	0	0	0	1	1	0	0	1	1	1	1	1	1	0	0	0
LINC01139|AC116914.2	0	1	0	1	0	1	0	1	0	0	1	1	0	1	1	0	1	0	1	0	0	1	0	0	1	1	0	0	1	1	0	0	1	1	0	0	0	0	1	0	1	0	1	1	1	1	0	0	0
LINC01139|AC084018.1	1	1	0	0	0	0	0	1	0	0	1	1	0	1	1	0	1	0	0	0	0	0	0	0	1	0	0	0	1	1	0	1	0	1	1	0	0	0	0	0	1	0	1	1	0	1	0	0	0
LINC01139|SNHG12	0	0	0	0	0	0	0	0	0	0	1	0	0	0	0	0	1	0	0	0	0	0	0	0	1	0	0	0	0	0	0	0	0	0	0	0	0	0	0	0	1	0	1	0	0	1	0	0	0
LINC01139|TNRC6C-AS1	0	0	0	0	0	0	0	0	0	0	1	1	0	0	1	0	1	0	1	0	0	0	0	0	1	0	0	0	1	1	0	0	1	0	0	0	0	0	0	0	1	0	1	1	0	1	0	0	0
LINC01139|ANKRD10-IT1	0	0	0	0	0	0	0	0	0	0	1	0	0	0	1	0	1	0	0	0	0	0	0	0	1	0	0	0	1	0	0	0	0	0	0	0	0	0	0	0	1	0	1	0	0	1	0	0	0
LINC01139|AC007038.1	0	1	0	0	0	0	0	1	0	0	1	1	0	1	1	0	1	0	1	0	0	0	0	0	1	1	0	0	1	1	1	0	1	1	0	0	0	0	1	0	1	0	1	1	1	1	1	0	1
LINC01139|AC004148.1	1	1	0	0	0	0	0	1	0	0	1	1	0	1	1	0	1	0	1	0	0	0	0	0	1	0	0	0	1	1	0	0	1	0	0	0	0	0	0	0	1	0	1	1	1	1	0	0	1
LINC01139|AC008735.2	0	1	0	0	0	0	0	1	0	0	1	0	1	1	1	0	1	0	1	0	0	0	0	0	1	0	0	0	1	1	0	0	1	1	0	0	0	0	0	0	1	0	1	1	0	1	0	0	0
LINC01139|AC002116.2	0	1	0	0	0	1	0	1	0	0	1	1	1	1	1	0	1	0	1	0	0	0	0	0	1	0	0	0	1	1	1	0	1	1	0	0	0	0	0	0	1	0	1	1	1	1	1	0	1
LINC01139|SNHG25	0	0	0	0	0	0	0	0	0	0	1	1	0	0	1	0	1	0	0	0	0	0	0	0	1	0	0	0	0	0	0	0	1	0	0	0	0	0	0	0	1	0	1	1	1	1	0	0	0
LINC01139|TMPO-AS1	0	0	0	0	0	1	0	0	0	0	1	1	0	1	1	0	1	0	1	0	0	0	0	0	1	0	0	0	1	1	0	0	1	1	0	0	0	0	0	0	1	0	1	1	1	1	1	0	0
AC046143.2|AL928654.2	1	1	1	1	1	0	1	1	1	1	0	0	1	1	1	1	1	1	1	1	1	1	0	1	1	1	0	1	1	0	0	1	0	1	0	0	1	1	1	1	1	1	0	1	1	1	0	0	0
AC046143.2|AC048341.2	1	1	1	1	1	1	1	1	1	1	1	1	1	1	1	1	1	1	1	1	1	1	0	1	1	1	1	1	1	1	1	1	0	1	1	1	1	1	1	1	1	0	0	1	1	1	0	0	0
AC046143.2|MELTF-AS1	1	1	1	0	0	0	1	1	1	1	0	1	1	0	1	1	1	1	0	0	1	1	0	0	0	1	0	1	1	0	1	1	0	1	0	0	0	0	0	1	1	0	0	1	1	0	0	0	1
AC046143.2|ATP1B3-AS1	1	1	1	1	1	1	1	1	1	1	0	0	1	1	1	1	1	1	1	1	1	1	0	1	1	1	1	1	1	1	1	1	0	0	1	1	1	1	1	1	1	1	1	1	1	0	0	1	1
AC046143.2|AC084018.1	1	1	1	1	1	0	0	1	1	1	1	1	1	1	1	1	1	1	1	1	1	1	0	1	1	1	0	1	1	1	0	1	0	1	1	1	1	1	1	0	1	1	0	1	1	0	0	0	0
AC046143.2|SNHG12	1	1	0	0	0	0	0	0	1	0	0	0	0	0	0	0	0	0	0	0	0	0	0	0	0	1	0	1	0	0	0	0	0	0	0	0	0	0	0	0	0	0	0	1	1	0	0	0	0
AC046143.2|TNRC6C-AS1	1	0	1	0	0	0	0	0	0	1	0	1	1	1	1	1	1	1	1	0	1	0	0	1	1	1	0	1	0	1	0	1	1	1	1	0	0	0	0	0	0	1	0	1	1	1	0	1	1
AC046143.2|ANKRD10-IT1	1	1	1	0	0	0	0	0	0	0	0	0	1	0	1	1	1	1	0	0	0	0	0	0	0	1	0	1	1	0	0	1	0	0	0	0	0	0	0	0	1	1	0	0	0	0	0	0	0
AC046143.2|AC008735.2	1	1	1	1	1	0	0	1	1	1	1	0	1	1	1	1	1	1	1	1	1	0	0	1	1	1	1	1	1	1	0	1	0	1	1	1	1	1	1	0	1	1	0	1	1	0	0	0	0
AC046143.2|SNHG25	1	1	0	1	1	0	1	0	0	0	1	1	0	1	1	1	1	1	0	0	0	0	0	0	1	1	1	1	0	0	1	0	0	1	0	0	0	1	0	0	0	0	0	1	1	1	0	0	0
AC046143.2|TMPO-AS1	1	1	1	0	1	1	1	0	1	1	1	1	1	1	1	1	1	1	1	0	1	1	0	0	1	1	1	1	1	1	0	1	1	1	0	1	0	1	1	0	1	1	0	1	1	0	1	0	1
AL928654.2|AL133243.2	0	0	0	1	1	1	1	0	0	1	1	1	1	1	0	1	0	0	0	0	1	0	1	0	1	0	1	0	0	1	1	1	1	1	0	1	1	1	0	0	0	0	1	0	1	1	1	1	1
AL928654.2|FOXD3-AS1	1	1	1	1	1	0	1	1	0	0	1	1	0	1	0	1	1	1	0	1	1	1	1	0	1	1	1	1	1	0	1	1	1	1	1	1	1	1	1	0	1	0	1	1	1	1	1	1	1
AL928654.2|AP002807.1	1	1	0	1	1	1	1	1	0	1	1	1	1	1	1	1	1	1	1	0	1	1	1	1	1	1	1	1	0	1	1	1	1	1	1	1	0	1	1	1	1	0	1	0	1	1	1	1	1
AL928654.2|AC096992.2	1	0	0	0	1	1	1	1	0	0	1	1	1	1	1	1	1	1	0	0	1	1	1	0	1	0	1	1	1	0	1	1	1	1	1	1	0	1	0	0	0	0	0	0	1	1	1	1	1
AL928654.2|AL354733.3	1	1	1	1	1	1	1	1	0	1	1	0	1	1	1	1	1	1	1	0	1	0	0	0	1	1	1	1	1	0	1	1	1	0	0	1	1	1	0	0	0	0	1	1	1	1	1	1	1
AL928654.2|RUSC1-AS1	1	1	0	1	1	1	1	1	0	1	1	0	1	1	0	1	1	1	1	0	1	0	1	1	1	1	1	1	0	1	1	1	0	0	1	1	0	1	0	0	1	0	0	1	1	0	1	1	1
AL928654.2|AC048341.2	1	1	0	1	1	1	1	1	0	1	1	1	0	1	0	1	1	1	1	1	1	1	1	1	1	1	1	1	1	1	1	1	1	1	1	1	1	1	0	1	0	0	1	1	1	0	1	1	1
AL928654.2|MELTF-AS1	0	0	0	0	0	0	1	0	0	0	1	1	1	0	0	1	1	0	0	0	1	0	1	0	0	0	0	1	0	0	1	0	1	1	0	1	0	0	0	0	0	0	0	0	1	0	1	0	1
AL928654.2|ATP1B3-AS1	1	1	1	1	1	1	0	1	0	1	1	0	1	1	1	1	0	1	1	1	1	1	0	0	1	1	1	1	0	1	1	1	0	0	1	1	1	1	0	1	1	0	1	0	1	0	1	1	1
AL928654.2|AC116914.2	1	1	0	1	1	1	1	0	0	1	1	1	0	1	1	1	1	1	1	1	1	1	1	0	1	1	1	1	0	1	1	1	1	1	1	1	1	1	1	1	1	0	1	1	1	0	1	1	1
AL928654.2|AC084018.1	1	1	0	1	1	0	0	0	0	1	1	1	1	1	1	1	1	1	0	0	1	0	0	0	1	1	0	1	1	1	1	1	0	0	1	1	0	1	0	0	1	0	0	1	1	0	1	1	0
AL928654.2|TNRC6C-AS1	0	0	0	0	0	0	0	0	0	0	1	1	0	0	0	1	0	0	1	0	1	0	0	0	0	0	0	0	0	1	1	0	1	0	1	0	0	0	0	0	0	0	0	0	0	0	1	1	1
AL928654.2|AC004148.1	1	1	0	1	1	0	1	1	0	0	1	1	1	1	1	1	1	1	1	0	1	1	1	0	1	1	1	1	1	1	1	1	0	0	1	1	0	1	0	0	1	0	0	0	1	0	1	1	1
AL928654.2|AC008735.2	1	1	0	1	1	1	0	0	0	1	1	0	1	1	0	1	1	0	1	0	0	0	0	0	1	1	1	1	0	1	1	1	1	0	1	1	0	1	0	0	0	0	1	0	0	0	1	1	0
AL928654.2|AC002116.2	0	0	0	0	1	1	1	1	0	1	1	1	1	1	0	1	0	1	1	0	1	0	1	0	1	1	1	0	0	1	1	0	1	1	0	1	1	1	0	0	0	0	0	1	1	0	1	1	1
AL928654.2|SNHG25	0	0	0	1	1	0	1	0	0	0	1	1	0	0	0	1	0	0	0	0	0	0	1	0	0	1	1	0	0	0	1	0	1	0	0	1	0	0	0	0	0	0	0	1	1	0	1	0	1
AL928654.2|TMPO-AS1	0	0	0	0	1	1	1	0	0	1	1	1	1	1	0	1	0	1	1	0	1	0	1	0	1	0	1	0	0	1	1	0	1	1	0	1	0	1	0	0	0	0	1	1	1	0	1	1	1
AL133243.2|FOXD3-AS1	1	1	1	1	1	0	1	1	0	0	0	1	0	0	0	1	1	1	0	1	1	1	1	1	1	1	1	1	1	0	1	1	0	1	1	1	1	0	1	1	1	0	1	1	1	1	1	0	1
AL133243.2|AP002807.1	1	1	1	1	1	0	0	1	1	1	1	1	0	1	1	1	1	1	1	0	1	1	0	1	1	1	1	1	1	1	0	1	0	1	1	0	0	0	1	1	1	0	1	1	1	1	0	0	1
AL133243.2|AC096992.2	1	0	0	0	1	0	0	1	0	0	0	1	1	1	1	1	1	1	0	1	1	1	0	1	0	0	1	1	1	0	0	1	0	1	1	0	0	0	0	0	1	0	0	0	1	1	0	0	0
AL133243.2|AL354733.3	1	1	1	1	1	1	1	1	1	1	1	0	1	1	1	1	1	1	1	0	1	1	0	0	1	1	1	1	1	0	0	1	0	0	0	1	1	0	0	0	1	1	1	1	0	1	0	0	0
AL133243.2|RUSC1-AS1	1	1	0	1	1	0	0	1	1	1	0	0	0	1	1	1	1	1	1	1	0	1	0	1	1	1	1	1	1	0	1	1	0	0	1	1	0	0	0	0	1	0	0	1	0	0	0	0	1
AL133243.2|AC132192.2	1	1	1	1	1	1	1	1	1	0	1	1	0	1	1	1	1	1	1	1	1	1	0	1	1	1	1	1	1	1	1	1	1	1	1	1	0	0	1	1	1	0	1	1	0	1	0	0	1
AL133243.2|AC048341.2	1	1	1	1	1	1	1	1	1	1	1	1	0	1	1	1	1	1	1	1	1	1	0	1	1	1	1	1	1	0	1	1	0	1	1	0	1	1	1	1	1	0	1	1	0	0	0	0	0
AL133243.2|ATP1B3-AS1	1	1	1	1	1	1	0	1	1	1	0	0	1	1	1	1	0	1	1	1	1	1	0	0	1	1	1	1	1	1	1	1	0	0	1	1	1	1	1	1	1	1	1	0	0	0	0	1	0
AL133243.2|AC116914.2	1	1	0	1	1	1	1	0	1	1	0	1	0	1	1	1	1	1	1	1	1	1	0	1	1	1	1	1	1	1	0	1	0	1	1	1	1	0	1	1	1	0	0	1	0	0	0	0	0
AL133243.2|AC084018.1	1	1	1	1	1	0	0	1	1	1	0	0	0	1	1	1	1	1	1	0	1	1	0	0	1	1	0	1	1	0	0	1	0	0	1	0	0	0	1	0	1	0	0	1	0	0	0	0	0
AL133243.2|TNRC6C-AS1	0	0	0	0	0	0	0	0	0	0	0	0	0	0	0	0	0	0	1	0	0	0	0	0	0	0	0	0	0	0	0	0	1	0	1	0	0	0	0	0	0	0	0	0	0	0	0	0	1
AL133243.2|AC007038.1	1	1	1	1	1	1	1	1	1	1	0	1	0	1	1	1	1	1	1	1	1	1	0	1	1	1	1	1	1	1	1	1	0	1	1	1	1	0	1	1	1	0	1	1	1	0	0	0	1
AL133243.2|AC004148.1	1	1	0	1	1	0	0	1	1	0	0	0	0	1	1	1	1	1	1	0	1	1	0	1	1	1	1	1	1	1	0	1	0	0	1	0	0	0	0	0	1	0	0	0	1	0	0	0	1
AL133243.2|AC008735.2	1	1	0	1	1	0	0	0	1	1	0	0	1	1	1	0	1	1	1	0	0	0	0	1	1	1	1	1	1	0	0	1	0	0	1	0	0	0	1	0	1	0	1	0	0	0	0	0	0
AL133243.2|AC002116.2	1	1	0	0	1	1	1	1	1	1	0	1	1	1	0	1	0	1	1	0	1	1	1	0	1	1	1	0	1	1	1	0	1	1	0	1	1	0	0	1	0	0	0	1	1	0	0	0	1
AL133243.2|TMPO-AS1	0	0	0	0	1	1	1	0	1	1	0	1	0	1	1	0	0	1	1	0	1	1	1	0	1	1	1	1	1	1	0	0	0	1	0	1	0	0	1	0	0	0	1	1	0	0	0	0	0
AC019171.1|AL354733.3	0	1	0	0	0	1	0	0	1	1	0	0	1	1	0	0	0	0	0	0	0	0	0	0	1	0	0	0	0	0	0	0	0	0	0	0	0	1	1	0	0	1	0	0	0	0	0	0	0
AC019171.1|ATP1B3-AS1	0	1	0	1	1	1	0	0	1	0	0	0	1	1	0	0	0	0	1	0	0	0	0	0	1	0	1	0	0	1	0	0	0	0	0	0	0	1	1	0	0	1	1	0	0	0	0	0	0
FOXD3-AS1|AP002807.1	0	0	0	0	0	1	0	0	1	1	1	0	1	1	1	0	1	0	1	0	0	0	0	1	1	0	0	1	0	1	0	0	1	0	0	0	0	0	1	1	0	1	1	0	0	0	0	0	0
FOXD3-AS1|AC096992.2	0	0	0	0	0	1	0	0	1	1	0	0	1	1	1	0	0	1	1	0	0	0	0	1	0	0	0	1	0	0	0	0	1	0	0	0	0	0	0	0	0	1	0	0	0	0	0	1	0
FOXD3-AS1|AL354733.3	0	1	1	0	0	1	0	0	1	1	1	0	1	1	1	0	1	0	1	0	0	0	0	0	1	0	0	1	0	1	0	0	0	0	0	0	0	0	0	0	0	1	0	0	0	0	0	0	0
FOXD3-AS1|RUSC1-AS1	0	0	0	0	0	1	0	0	1	1	0	0	1	1	1	0	1	0	1	0	0	0	0	1	1	0	0	1	0	1	0	0	0	0	0	0	0	0	0	0	0	1	0	0	0	0	0	0	0
FOXD3-AS1|AC132192.2	0	0	0	0	0	1	0	1	1	1	1	0	1	1	1	0	1	1	1	0	0	0	0	1	1	0	0	0	0	1	1	0	1	1	0	0	0	1	0	1	0	0	1	0	0	0	0	1	0
FOXD3-AS1|AC048341.2	0	0	0	1	0	1	0	0	1	1	1	0	0	1	1	0	1	1	1	1	0	1	0	1	1	1	0	1	0	1	0	0	0	0	0	0	0	1	0	1	0	0	1	0	0	0	0	0	0
FOXD3-AS1|ATP1B3-AS1	0	1	0	1	0	1	0	1	1	1	0	0	1	1	1	0	0	0	1	0	0	0	0	0	1	0	1	1	0	1	0	0	0	0	0	0	0	1	0	1	1	1	1	0	0	0	0	1	0
FOXD3-AS1|AC116914.2	0	0	0	1	0	1	0	0	1	1	0	0	0	1	1	0	1	0	1	0	0	0	0	1	1	0	0	1	0	1	0	0	1	0	0	0	0	0	1	1	0	0	0	0	0	0	0	1	0
FOXD3-AS1|AC084018.1	0	1	0	0	0	1	0	0	1	1	0	0	1	1	1	0	1	1	1	0	0	0	0	0	1	0	0	1	0	1	0	0	0	0	1	0	0	0	0	0	0	1	0	0	0	0	0	0	0
FOXD3-AS1|AC007038.1	0	1	0	0	0	1	0	0	1	1	1	0	1	1	1	0	1	1	1	1	0	0	0	1	1	0	0	1	0	1	0	0	1	0	0	0	0	0	1	1	0	1	1	0	0	0	0	0	0
FOXD3-AS1|AC004148.1	0	0	0	0	0	1	0	0	1	0	0	0	1	1	1	0	0	0	1	0	0	0	0	0	1	0	0	1	0	1	0	0	0	0	0	0	0	0	0	0	0	0	0	0	0	0	0	0	0
FOXD3-AS1|AC008735.2	0	0	0	0	0	1	0	0	1	1	1	0	1	1	1	0	1	0	1	0	0	0	0	1	1	0	0	1	0	1	0	0	0	0	0	0	0	0	0	0	0	1	1	0	0	0	0	0	0
FOXD3-AS1|AC002116.2	0	0	0	0	0	1	0	0	1	1	0	0	1	1	1	0	0	1	1	0	0	0	0	0	0	0	0	0	0	1	0	0	1	0	0	0	0	0	0	0	0	1	0	0	0	0	0	0	0
FOXD3-AS1|TMPO-AS1	0	0	0	0	0	1	0	0	1	1	0	0	1	1	1	0	0	0	1	0	0	0	0	0	1	0	0	0	0	1	0	0	1	0	0	0	0	0	0	0	0	1	0	0	0	0	0	0	0
AP002807.1|AC096992.2	0	0	0	0	1	0	1	0	0	0	0	0	1	0	1	1	0	1	0	1	1	0	1	0	0	0	0	0	1	0	0	1	0	0	0	0	1	1	0	0	0	0	0	0	1	0	1	1	0
AP002807.1|AL354733.3	1	1	1	1	1	1	1	1	0	1	1	0	1	0	1	1	1	1	0	0	1	0	0	0	1	1	0	1	1	0	0	1	0	0	0	1	1	1	0	0	0	1	0	1	0	0	0	0	0
AP002807.1|RUSC1-AS1	1	1	0	1	1	1	1	0	0	0	0	0	1	0	0	1	0	1	0	1	0	0	1	0	0	1	0	0	0	0	1	1	0	0	0	1	1	1	0	0	0	0	0	1	0	0	0	1	0
AP002807.1|AC132192.2	0	1	1	1	1	1	1	1	0	0	1	1	0	1	1	1	0	1	0	1	1	1	0	0	0	1	1	0	1	0	1	1	1	1	1	1	1	1	0	1	0	0	1	1	0	0	1	1	1
AP002807.1|AC048341.2	1	1	0	1	1	1	1	1	1	1	1	1	0	1	0	1	1	1	0	1	1	1	1	1	1	1	1	0	1	0	1	1	0	1	0	0	1	1	0	0	0	0	0	1	0	0	0	0	0
AP002807.1|ATP1B3-AS1	1	1	1	1	1	1	0	1	0	1	0	0	1	1	1	1	0	1	1	1	0	0	0	0	1	1	1	0	0	1	1	1	0	0	1	1	1	1	0	1	1	1	1	0	0	0	0	1	0
AP002807.1|AC116914.2	1	1	0	1	1	1	1	0	1	1	0	0	0	0	1	1	0	1	1	1	0	1	0	0	0	1	1	1	0	1	0	1	0	0	0	1	1	1	0	1	1	0	0	1	0	0	0	1	0
AP002807.1|AC084018.1	1	1	0	1	1	0	0	0	0	1	0	0	0	1	1	1	0	1	0	0	1	0	0	0	1	1	0	0	1	0	0	1	0	0	1	0	1	0	0	0	0	0	0	1	0	0	0	0	0
AP002807.1|AC007038.1	0	1	0	1	1	1	1	1	0	1	0	0	0	0	0	1	1	1	1	1	0	0	1	0	1	1	1	1	1	0	1	0	1	0	0	1	1	1	1	0	0	0	1	1	0	0	0	1	1
AP002807.1|AC004148.1	1	1	0	1	1	0	1	1	0	0	0	0	0	0	1	1	0	1	0	0	0	0	1	0	0	1	0	1	1	0	0	1	0	0	0	0	1	1	0	0	1	0	0	0	1	0	0	1	1
AP002807.1|AC008735.2	1	1	0	1	0	0	0	0	0	1	0	0	1	0	0	0	0	0	0	0	0	0	0	0	0	1	1	0	0	0	0	0	0	0	0	0	1	1	0	0	0	0	0	0	0	0	0	0	0
AP002807.1|AC002116.2	0	0	0	0	1	1	1	1	0	1	0	1	1	0	0	0	0	1	0	0	0	0	1	0	0	1	1	0	0	0	1	0	1	0	0	1	1	1	0	0	0	0	0	1	1	0	1	0	1
AP002807.1|TMPO-AS1	0	0	0	0	1	1	1	0	0	1	0	1	1	0	0	0	0	1	0	0	0	0	1	0	1	0	1	0	0	0	0	0	1	0	0	1	0	0	0	0	0	0	0	1	0	0	1	0	0
AC096992.2|AL354733.3	1	1	1	1	0	1	1	1	1	1	1	0	1	1	1	1	1	0	1	0	0	0	0	0	1	1	1	1	0	1	0	1	0	0	0	1	1	1	0	1	0	1	1	1	0	1	0	0	0
AC096992.2|RUSC1-AS1	1	1	1	1	0	1	0	1	1	1	0	0	0	1	0	0	1	0	1	0	0	0	0	1	1	1	1	0	0	1	1	0	0	0	1	1	0	1	1	0	1	0	0	1	0	0	0	0	1
AC096992.2|AC132192.2	0	1	1	1	0	1	1	1	1	1	1	1	0	1	1	0	1	0	1	1	0	1	0	1	1	1	1	0	1	1	1	0	1	1	1	1	0	1	1	1	1	0	1	1	0	0	1	0	1
AC096992.2|AC048341.2	1	1	1	1	1	1	1	1	1	1	1	1	0	1	0	1	1	0	1	1	0	1	1	1	1	1	1	1	1	1	1	1	0	1	0	1	1	1	1	1	1	0	1	1	0	0	0	0	0
AC096992.2|ATP1B3-AS1	1	1	1	1	1	1	0	1	1	1	0	0	1	1	1	1	0	0	1	1	0	1	0	0	1	1	1	1	0	1	1	1	0	0	1	1	1	1	1	1	1	1	1	1	0	0	0	1	0
AC096992.2|AC116914.2	1	1	0	1	0	1	1	0	1	1	0	0	0	1	1	1	1	0	1	1	0	1	0	1	1	1	1	1	0	1	1	0	1	1	1	1	1	1	1	1	1	0	1	1	0	0	0	0	0
AC096992.2|AC084018.1	1	1	1	1	0	0	0	0	1	1	0	0	0	1	1	1	1	1	1	0	0	0	0	0	1	1	0	0	1	1	0	1	0	0	1	1	0	0	1	0	1	0	1	1	0	0	0	0	0
AC096992.2|AC007038.1	0	1	1	1	1	1	1	1	1	1	1	0	0	1	0	1	1	0	1	1	0	0	0	1	1	1	1	1	0	1	1	0	1	1	0	1	1	1	1	1	1	0	1	1	0	0	0	0	1
AC096992.2|AC004148.1	1	1	0	1	0	0	0	1	1	0	0	0	0	1	0	1	1	0	1	0	0	0	0	0	1	1	1	1	0	1	0	0	0	0	0	1	0	1	1	0	1	0	1	1	0	0	0	0	1
AC096992.2|AC008735.2	1	1	1	1	0	0	0	0	1	1	1	0	1	1	0	0	1	0	1	0	0	0	0	1	1	1	1	0	0	1	0	0	0	0	1	1	0	1	1	0	1	0	1	0	0	0	0	0	0
AC096992.2|AC002116.2	0	1	0	1	1	1	1	1	1	1	0	1	1	1	0	0	0	0	1	0	0	0	1	0	1	1	1	0	0	1	1	0	1	1	0	1	1	1	1	1	0	0	0	1	0	0	0	0	1
AC096992.2|TMPO-AS1	0	1	0	0	0	1	1	0	1	1	0	1	0	1	0	0	0	0	1	0	0	0	1	0	1	1	1	0	0	1	0	0	1	1	0	1	0	0	1	0	0	0	1	1	0	0	0	0	0
AL354733.3|RUSC1-AS1	0	0	0	0	1	0	0	0	0	0	0	1	0	0	0	0	0	1	1	1	0	1	1	1	0	0	0	0	0	1	1	0	0	1	1	0	0	0	1	0	1	0	0	0	1	0	1	1	1
AL354733.3|AC132192.2	0	0	0	0	1	0	1	1	0	0	1	1	0	1	1	0	0	1	0	1	1	1	1	1	0	0	1	0	1	1	1	0	1	1	1	1	0	1	1	1	1	0	1	0	1	0	1	1	1
AL354733.3|AC048341.2	1	0	0	1	1	0	1	1	1	0	1	1	0	1	0	1	1	1	0	1	1	1	1	1	1	1	1	0	1	1	1	1	1	1	1	0	0	1	1	1	1	0	1	0	0	0	1	0	1
AL354733.3|ATP1B3-AS1	1	1	0	1	1	0	0	1	0	0	0	1	1	1	1	1	0	0	1	1	0	1	0	0	1	0	1	0	0	1	1	1	0	0	1	1	1	1	1	1	1	0	1	0	1	0	0	1	1
AL354733.3|AC116914.2	0	0	0	1	1	1	0	0	1	0	0	1	0	0	1	0	0	1	1	1	0	1	1	1	0	0	1	0	0	1	1	0	1	1	1	1	0	0	1	1	1	0	0	0	1	0	1	1	1
AL354733.3|AC084018.1	0	1	0	0	0	0	0	0	0	0	0	1	0	1	1	1	0	1	0	1	1	1	0	1	0	0	0	0	1	1	0	1	0	1	1	0	0	0	1	0	1	0	0	0	0	0	0	0	0
AL354733.3|AC007038.1	0	1	0	1	1	0	0	0	0	0	0	1	0	0	0	1	0	1	1	1	0	1	1	1	0	0	1	0	0	1	1	0	1	1	1	0	0	0	1	1	1	0	1	0	1	0	1	1	1
AL354733.3|AC004148.1	0	0	0	0	1	0	0	0	0	0	0	1	0	0	0	0	0	1	1	1	0	1	1	1	0	0	0	0	0	1	1	0	0	0	1	0	0	0	1	0	1	0	0	0	1	0	0	1	1
AL354733.3|AC002116.2	0	0	0	0	1	1	1	1	0	0	0	1	0	0	0	0	0	1	1	0	0	1	1	0	0	0	1	0	0	1	1	0	1	1	0	1	0	0	1	1	0	0	0	0	1	0	1	1	1
AL354733.3|TMPO-AS1	0	0	0	0	0	0	0	0	0	0	0	1	0	0	0	0	0	0	1	0	0	0	1	0	1	0	1	0	0	1	0	0	1	1	0	0	0	0	1	0	0	0	0	0	1	0	1	0	1
RUSC1-AS1|AC132192.2	0	0	1	1	0	1	1	1	0	0	1	1	0	1	1	1	0	1	0	1	1	1	0	1	1	0	1	0	1	1	1	0	1	1	1	1	1	1	1	1	0	0	1	1	1	1	1	1	1
RUSC1-AS1|AC048341.2	1	0	1	1	1	1	1	1	1	1	1	1	0	1	0	1	1	1	0	1	1	1	1	1	1	1	1	1	1	0	1	1	1	1	0	0	1	1	1	1	0	0	1	1	0	1	0	0	0
RUSC1-AS1|ATP1B3-AS1	1	1	1	1	1	1	0	1	0	1	1	0	1	1	1	1	0	0	1	1	1	1	0	0	1	1	1	1	1	1	1	1	0	0	1	1	1	1	1	1	1	1	1	0	1	1	0	1	0
RUSC1-AS1|AC116914.2	0	0	0	1	0	1	1	0	1	1	1	1	0	1	1	1	1	0	1	1	1	1	0	0	1	1	1	1	1	1	0	1	1	1	1	1	1	1	1	1	1	0	1	1	1	1	1	1	0
RUSC1-AS1|AC084018.1	1	1	1	1	0	0	0	0	1	1	1	1	0	1	1	1	1	1	0	0	1	1	0	0	1	1	0	1	1	0	0	1	0	1	1	0	1	0	1	0	1	1	1	1	0	1	0	0	0
RUSC1-AS1|AC007038.1	0	1	1	1	1	1	1	1	1	1	1	1	0	0	0	1	1	1	1	1	1	1	1	1	1	1	1	1	1	1	1	0	1	1	0	0	1	1	1	1	0	0	1	1	1	1	1	0	1
RUSC1-AS1|AC004148.1	1	0	0	1	0	0	1	1	0	0	1	1	0	0	1	1	0	0	1	0	1	1	1	0	0	0	1	1	1	1	0	1	0	0	0	0	0	1	0	1	1	0	1	0	1	1	0	0	1
RUSC1-AS1|AC008735.2	0	0	1	1	0	0	0	0	1	1	1	0	1	1	0	0	1	0	0	0	0	0	0	0	0	0	1	1	1	0	0	0	1	0	1	0	0	1	1	0	0	1	1	0	0	1	0	0	0
RUSC1-AS1|AC002116.2	0	0	0	0	1	1	1	1	0	1	1	1	1	1	0	0	0	1	0	0	1	0	1	0	0	1	1	0	1	1	1	0	1	1	0	1	1	1	0	1	0	0	1	1	1	1	1	0	1
RUSC1-AS1|TMPO-AS1	0	0	0	0	0	1	1	0	0	1	1	1	1	1	0	0	0	0	1	0	1	0	1	0	1	0	1	0	1	1	0	0	1	1	0	0	0	0	1	0	0	0	1	1	1	1	1	0	0
AC132192.2|AC048341.2	1	0	0	1	1	0	0	0	1	1	1	1	0	1	0	1	1	0	0	1	0	1	1	1	1	1	0	1	1	0	0	1	0	0	0	0	1	1	0	0	0	0	0	0	0	0	0	0	0
AC132192.2|ATP1B3-AS1	1	1	1	1	1	0	0	0	1	1	0	0	1	1	1	1	0	0	1	0	0	0	0	0	1	1	1	1	0	1	0	1	0	0	0	1	1	1	0	0	1	1	1	0	0	0	0	1	0
AC132192.2|AC116914.2	1	1	0	1	1	1	0	0	1	1	0	0	0	0	1	1	1	0	1	1	0	1	0	0	1	1	0	1	0	1	0	1	0	0	0	1	1	0	1	1	1	0	0	0	0	0	0	0	0
AC132192.2|AC084018.1	1	1	0	1	0	0	0	0	1	1	0	0	1	0	1	1	1	1	0	0	0	0	0	0	1	1	0	1	0	0	0	1	0	0	1	0	0	0	0	0	1	1	0	0	0	0	0	0	0
AC132192.2|AC007038.1	0	1	0	1	1	0	0	0	1	1	0	0	0	0	0	1	1	0	1	1	0	0	1	0	1	1	0	1	0	1	0	0	0	0	0	0	1	0	1	0	0	1	0	0	1	0	0	0	0
AC132192.2|AC004148.1	1	0	0	1	0	0	0	0	1	0	0	0	0	0	0	1	0	0	1	0	0	0	1	0	0	0	0	1	0	1	0	1	0	0	0	0	0	0	0	0	1	0	0	0	1	0	0	0	0
AC132192.2|AC002116.2	0	0	0	0	1	1	1	0	1	1	0	0	1	0	0	0	0	0	1	0	0	0	1	0	0	1	0	0	0	1	0	0	0	0	0	1	1	0	0	0	0	1	0	1	1	0	0	0	0
AC132192.2|TMPO-AS1	0	0	0	0	0	1	0	0	1	1	0	0	1	0	0	0	0	0	1	0	0	0	1	0	1	0	0	0	0	1	0	0	0	0	0	0	0	0	0	0	0	1	0	0	1	0	0	0	0
AC048341.2|MELTF-AS1	0	0	0	0	0	0	0	0	0	0	0	0	1	0	0	0	0	0	0	0	0	0	0	0	0	0	0	0	0	0	0	0	1	0	0	0	0	0	0	0	0	1	0	0	1	0	0	0	1
AC048341.2|ATP1B3-AS1	0	1	1	0	1	0	0	1	0	0	0	0	1	0	1	0	0	0	1	0	0	0	0	0	1	0	1	0	0	1	0	1	0	0	1	1	1	0	1	1	1	1	1	0	1	0	0	1	1
AC048341.2|AC116914.2	0	1	0	0	0	1	0	0	0	0	0	0	0	0	1	0	0	0	1	0	0	0	0	0	0	0	1	1	0	1	0	0	1	0	1	1	0	0	1	1	1	1	0	0	1	0	1	1	1
AC048341.2|AC084018.1	0	1	0	0	0	0	0	0	0	0	0	0	1	0	1	0	0	1	0	0	0	0	0	0	0	0	0	0	0	0	0	1	0	0	1	0	0	0	1	0	1	1	0	0	0	0	0	1	0
AC048341.2|TNRC6C-AS1	0	0	0	0	0	0	0	0	0	0	0	0	1	0	0	0	0	0	1	0	0	0	0	0	0	0	0	0	0	0	0	0	1	0	1	0	0	0	0	0	0	1	0	0	0	1	0	1	1
AC048341.2|AC007038.1	0	1	0	0	0	0	0	0	0	0	0	0	1	0	0	0	0	0	1	0	0	0	0	0	0	0	0	1	0	1	0	0	1	0	0	1	0	0	1	1	1	1	1	0	1	1	1	1	1
AC048341.2|AC004148.1	0	0	0	0	0	0	0	0	0	0	0	0	1	0	1	0	0	0	1	0	0	0	0	0	0	0	0	1	0	1	0	0	0	0	0	0	0	0	0	0	1	1	0	0	1	0	0	1	1
AC048341.2|AC008735.2	0	0	0	0	0	0	0	0	0	0	0	0	1	0	0	0	0	0	1	0	0	0	0	0	0	0	1	0	0	0	0	0	0	0	1	0	0	0	1	0	0	1	1	0	0	0	0	0	0
AC048341.2|AC002116.2	0	0	0	0	0	1	1	0	0	0	0	0	1	0	0	0	0	0	1	0	0	0	1	0	0	0	1	0	0	1	0	0	1	0	0	1	0	0	0	0	0	1	0	1	1	0	1	1	1
AC048341.2|TMPO-AS1	0	0	0	0	0	1	0	0	0	0	0	0	1	0	0	0	0	0	1	0	0	0	1	0	0	0	0	0	0	1	0	0	1	0	0	1	0	0	1	0	0	1	0	0	1	0	1	0	1
MELTF-AS1|ATP1B3-AS1	1	1	1	1	1	1	0	1	1	1	1	0	1	1	1	1	0	1	1	1	1	1	0	1	1	1	1	1	1	1	1	1	0	0	1	1	1	1	1	1	1	1	1	0	1	1	1	1	0
MELTF-AS1|AC084018.1	1	1	1	1	1	1	0	1	1	1	1	0	1	1	1	1	1	1	1	1	1	1	0	1	1	1	1	1	1	1	0	1	0	0	1	1	1	1	1	0	1	1	1	1	0	1	0	1	0
MELTF-AS1|SNHG12	0	0	0	0	0	0	0	0	0	0	0	0	0	1	0	0	0	0	1	0	0	0	0	0	0	1	1	0	0	0	0	0	0	0	0	0	0	0	1	0	0	0	0	0	0	1	0	0	0
MELTF-AS1|TNRC6C-AS1	0	0	0	1	0	1	0	0	0	0	0	0	0	1	0	1	0	0	1	0	0	0	0	1	1	0	1	0	0	1	0	0	1	0	1	0	0	1	1	0	0	1	1	0	0	1	0	1	0
MELTF-AS1|ANKRD10-IT1	0	0	0	1	0	0	0	0	0	0	0	0	0	0	0	0	0	0	0	0	0	0	0	0	0	1	1	1	0	0	0	0	0	0	0	0	0	1	1	0	1	1	0	0	0	1	0	1	0
MELTF-AS1|AC008735.2	1	1	0	1	1	1	0	0	1	1	1	0	1	1	0	1	0	0	1	1	0	0	0	1	1	1	1	1	1	1	0	1	0	0	1	1	1	1	1	0	1	1	1	0	0	1	0	1	0
MELTF-AS1|SNHG25	0	0	0	1	1	0	0	0	0	0	1	1	0	1	0	0	0	0	0	1	0	0	0	0	1	1	1	0	0	0	0	0	0	0	0	1	0	1	1	0	0	0	1	1	1	1	1	0	0
MELTF-AS1|TMPO-AS1	0	1	0	1	1	1	0	0	1	1	1	1	1	1	0	0	0	1	1	0	1	0	1	0	1	1	1	0	1	1	0	1	1	1	0	1	0	1	1	0	0	1	1	1	1	1	1	1	0
ATP1B3-AS1|AC116914.2	0	0	0	0	0	1	1	0	1	0	1	1	0	0	1	0	1	1	0	1	0	1	1	1	0	1	0	1	1	0	0	0	1	1	0	0	0	0	1	1	0	0	0	1	0	1	1	0	0
ATP1B3-AS1|AC084018.1	0	0	0	0	0	0	0	0	1	1	1	1	0	0	0	0	1	1	0	0	1	0	0	1	0	0	0	0	1	0	0	1	0	1	1	0	0	0	1	0	0	0	0	1	0	1	0	0	0
ATP1B3-AS1|TNRC6C-AS1	0	0	0	0	0	0	0	0	0	0	0	1	0	0	0	0	0	0	0	0	0	0	1	1	0	0	0	0	0	0	0	0	1	1	0	0	0	0	0	0	0	0	0	1	0	1	0	0	1
ATP1B3-AS1|AC007038.1	0	0	0	0	0	1	1	0	1	0	1	1	0	0	0	0	1	1	0	1	0	0	1	1	0	1	0	1	1	0	0	0	1	1	0	0	0	0	1	0	0	0	0	1	1	1	1	0	1
ATP1B3-AS1|AC004148.1	0	0	0	0	0	0	1	0	0	0	1	1	0	0	0	0	1	1	0	0	0	0	1	1	0	0	0	1	1	0	0	0	0	1	0	0	0	0	0	0	0	0	0	1	1	1	0	0	1
ATP1B3-AS1|AC008735.2	0	0	0	0	0	0	0	0	1	0	1	0	0	0	0	0	1	0	0	0	0	0	1	1	0	0	0	0	0	0	0	0	1	1	0	0	0	0	1	0	0	0	0	0	0	0	0	0	0
ATP1B3-AS1|AC002116.2	0	0	0	0	0	1	1	0	0	0	1	1	0	0	0	0	0	1	0	0	0	0	1	0	0	0	0	0	0	0	1	0	1	1	0	1	0	0	0	0	0	0	0	1	1	1	1	0	1
ATP1B3-AS1|SNHG25	0	0	0	0	0	0	1	0	0	0	1	1	0	0	0	0	0	0	0	0	0	0	1	0	0	0	0	0	0	0	0	0	1	1	0	0	0	0	0	0	0	0	0	1	1	1	1	0	0
ATP1B3-AS1|TMPO-AS1	0	0	0	0	0	1	1	0	0	0	1	1	0	0	0	0	0	0	0	0	0	0	1	0	0	0	0	0	0	0	0	0	1	1	0	0	0	0	1	0	0	0	0	1	1	0	1	0	0
AC116914.2|AC084018.1	1	1	1	0	0	0	0	1	0	1	1	0	1	1	0	1	0	1	0	0	1	0	0	0	1	0	0	0	1	0	0	1	0	0	1	0	0	0	0	0	0	1	0	0	0	0	0	0	0
AC116914.2|AC007038.1	0	1	1	0	1	0	0	1	0	1	1	1	1	0	0	1	1	1	0	1	1	0	1	1	1	0	0	0	1	0	1	0	1	0	0	0	1	1	1	0	0	1	1	0	1	1	1	0	1
AC116914.2|AC004148.1	1	0	0	0	0	0	0	1	0	0	1	0	1	0	0	0	0	1	0	0	1	0	1	0	0	0	0	0	1	0	0	0	0	0	0	0	0	1	0	0	0	1	0	0	1	0	0	0	1
AC116914.2|AC002116.2	0	0	1	0	1	0	1	1	0	0	1	1	1	0	0	0	0	1	0	0	0	0	1	0	0	0	0	0	0	0	1	0	1	0	0	1	1	0	0	0	0	1	0	1	1	0	1	0	1
AC116914.2|TMPO-AS1	0	0	0	0	0	0	0	0	0	0	0	1	1	1	0	0	0	0	0	0	1	0	1	0	1	0	0	0	0	0	0	0	1	0	0	0	0	0	0	0	0	1	1	0	1	0	1	0	1
AC084018.1|TNRC6C-AS1	0	0	0	0	0	0	1	0	0	0	0	1	0	0	0	0	0	0	1	0	0	0	1	0	0	0	0	0	0	0	0	0	1	0	0	0	0	0	0	0	0	0	0	0	0	1	1	1	1
AC084018.1|AC007038.1	0	0	1	1	1	1	1	1	0	0	1	1	0	0	0	1	1	0	1	1	0	1	1	1	0	1	1	1	0	1	1	0	1	1	0	1	1	1	1	1	0	0	1	1	1	1	1	1	1
AC084018.1|AC004148.1	1	0	0	0	1	1	1	1	0	0	1	0	0	0	0	0	0	0	1	1	0	1	1	1	0	0	1	1	0	1	1	0	1	0	0	1	0	1	0	1	1	0	0	0	1	1	1	1	1
AC084018.1|AC008735.2	0	0	0	0	0	1	1	0	0	0	1	0	1	0	0	0	0	0	1	1	0	0	1	1	0	0	1	0	0	0	0	0	1	0	0	0	0	1	0	1	0	0	1	0	0	0	0	0	0
AC084018.1|AC002116.2	0	0	0	0	1	1	1	1	0	0	0	1	1	0	0	0	0	0	1	0	0	0	1	0	0	0	1	0	0	1	1	0	1	1	0	1	1	1	0	1	0	0	0	1	1	1	1	1	1
AC084018.1|SNHG25	0	0	0	0	0	0	1	0	0	0	1	1	0	0	0	0	0	0	0	0	0	0	1	0	0	0	1	0	0	0	1	0	1	0	0	0	0	0	0	0	0	0	0	1	1	1	1	0	1
AC084018.1|TMPO-AS1	0	0	0	0	0	1	1	0	0	0	0	1	1	0	0	0	0	0	1	0	0	0	1	0	1	0	1	0	0	1	1	0	1	1	0	1	0	0	0	1	0	0	1	1	1	0	1	0	1
SNHG12|ANKRD10-IT1	1	0	1	1	0	0	0	1	0	0	0	1	1	0	1	1	1	1	0	1	1	1	1	0	1	1	1	1	1	1	1	1	0	0	1	0	1	1	0	0	1	1	0	0	0	1	0	1	0
SNHG12|SNHG25	0	0	1	1	1	0	1	1	0	1	1	1	1	1	1	1	1	1	0	1	1	1	1	1	1	1	1	0	1	1	1	1	1	1	0	1	1	1	0	1	1	0	1	1	1	1	1	1	1
TNRC6C-AS1|ANKRD10-IT1	1	1	0	1	0	0	0	0	0	0	0	0	1	0	1	0	1	1	0	1	0	1	0	0	0	1	0	1	1	0	0	0	0	0	0	0	1	0	0	0	1	1	0	0	0	0	0	0	0
TNRC6C-AS1|AC008735.2	1	1	1	1	1	1	0	1	1	1	1	0	1	1	1	0	1	1	1	1	0	1	1	1	1	1	1	1	1	1	1	1	0	1	1	1	1	1	1	1	1	1	1	0	1	0	0	0	0
TNRC6C-AS1|AC002116.2	1	1	1	1	1	1	1	1	1	1	1	1	1	1	1	1	0	1	1	1	1	1	1	0	1	1	1	0	1	1	1	1	0	1	0	1	1	1	1	1	1	1	1	1	1	0	1	0	1
TNRC6C-AS1|SNHG25	0	1	0	1	1	0	1	1	0	0	1	1	0	1	0	0	0	1	0	1	0	0	1	0	1	1	1	0	0	0	1	0	0	0	0	1	0	1	0	1	1	0	1	1	1	0	1	0	0
TNRC6C-AS1|TMPO-AS1	1	1	1	1	1	1	1	1	1	1	1	1	1	1	1	0	1	1	1	0	1	1	1	0	1	1	1	1	1	1	1	1	0	1	0	1	1	1	1	1	1	1	1	1	1	0	1	0	0
ANKRD10-IT1|SNHG25	0	1	0	1	1	1	1	1	1	1	1	1	0	1	0	0	0	1	1	1	0	0	1	1	1	1	1	0	0	1	1	0	1	1	0	1	0	1	0	1	0	0	1	1	1	1	1	0	1
ANKRD10-IT1|TMPO-AS1	0	1	1	0	1	1	1	1	1	1	1	1	1	1	1	1	0	1	1	0	1	1	1	1	1	1	1	0	1	1	1	1	1	1	1	1	0	1	1	1	0	1	1	1	1	1	1	1	1
AC007038.1|AC004148.1	1	0	0	0	0	0	0	0	0	0	0	0	0	0	1	0	0	0	0	0	1	0	0	0	0	0	0	0	1	0	0	1	0	0	1	0	0	0	0	0	1	0	0	0	1	0	0	0	0
AC007038.1|AC002116.2	0	0	0	0	0	1	1	1	0	0	0	1	1	1	0	0	0	1	0	0	0	0	1	0	0	0	1	0	0	0	1	0	1	0	0	1	0	0	0	0	0	1	0	1	1	0	1	0	1
AC007038.1|TMPO-AS1	0	0	0	0	0	1	0	0	0	0	0	1	1	1	0	0	0	0	0	0	1	0	1	0	1	0	0	0	0	0	0	0	1	0	0	1	0	0	0	0	0	0	0	1	0	0	1	0	0
AC004148.1|AC002116.2	0	0	1	0	1	1	1	1	0	1	0	1	1	1	0	0	0	1	0	0	0	0	1	0	0	1	1	0	0	0	1	0	1	1	0	1	1	0	1	1	0	1	0	1	1	1	1	0	1
AC004148.1|TMPO-AS1	0	0	0	0	0	1	1	0	0	1	0	1	1	1	0	0	0	0	1	0	0	0	1	0	1	0	1	0	0	1	0	0	1	1	0	1	0	0	1	0	0	1	1	1	0	0	1	0	0
AC008735.2|AC002116.2	0	0	0	0	1	1	1	1	0	0	0	1	1	0	0	1	0	1	0	0	1	1	1	0	0	1	0	0	1	1	1	0	1	1	0	1	1	0	0	1	0	0	0	1	1	1	1	1	1
AC008735.2|SNHG25	0	0	0	0	0	0	1	0	0	0	0	1	0	0	0	0	0	0	0	0	0	0	1	0	0	0	0	0	0	0	1	0	1	0	0	0	0	0	0	0	0	0	0	1	1	1	1	0	1
AC008735.2|TMPO-AS1	0	0	0	0	1	1	1	0	0	0	0	1	0	1	1	0	0	1	1	0	1	1	1	0	1	0	0	0	0	1	1	0	1	1	0	1	0	0	0	1	0	0	0	1	1	1	1	0	1
AC002116.2|TMPO-AS1	0	0	0	0	0	0	0	0	0	1	0	0	0	1	1	0	1	0	1	0	1	0	0	0	1	0	0	1	0	1	0	0	0	1	1	0	0	0	1	0	0	0	1	0	0	0	0	0	0
SNHG25|TMPO-AS1	1	1	1	0	1	1	1	0	1	1	0	1	1	1	1	1	1	1	1	0	1	1	1	1	1	0	0	1	1	1	0	1	1	1	1	1	1	1	1	1	1	1	1	0	0	0	1	1	1
[truncated: 497 more columns]
