# Supplementary material for: Construction of an m6A‐related lncRNA pair prognostic signature and prediction of the immune landscape in head and neck squamous cell carcinoma
Source: J Clin Lab Anal. 2021 Nov 16;36(1):e24113. doi: 10.1002/jcla.24113 (PMC8761472; doi:10.1002/jcla.24113)
Supplement: Supplementary file 7 — Table S4 [file JCLA-36-e24113-s005.txt]

DEmrlncRNAs pairs	HR	HR.95L	HR.95H	pvalue
MIR9-3HG|AC120053.1	0.550173846	0.375734459	0.805598883	0.002133644
MIR9-3HG|AL031673.1	0.524165541	0.395204731	0.695208061	7.36E-06
MIR9-3HG|AC008115.3	0.668662746	0.505784646	0.883992568	0.004718269
MIR9-3HG|AC093484.4	0.677577953	0.506410728	0.906599837	0.008793372
MIR9-3HG|MIR924HG	0.573868321	0.438151975	0.751622425	5.49E-05
MIR9-3HG|DLEU2	0.554647184	0.394125389	0.780547277	0.000721572
MIR9-3HG|AL360181.2	0.615045712	0.452379918	0.83620252	0.001926347
MIR9-3HG|AC091057.1	0.641240522	0.468803106	0.877104699	0.005427621
MIR9-3HG|AC046143.2	0.586345166	0.406158705	0.846468754	0.004375633
MIR9-3HG|AL928654.2	0.573980284	0.411803865	0.800024949	0.001049464
MIR9-3HG|AL133243.2	0.584801209	0.427719994	0.799570885	0.000775204
MIR9-3HG|FOXD3-AS1	0.62285463	0.472988749	0.820205323	0.000748068
MIR9-3HG|AC096992.2	0.626545299	0.463122612	0.847635166	0.002429628
MIR9-3HG|RUSC1-AS1	0.57231192	0.425263724	0.770206616	0.000230378
MIR9-3HG|AC132192.2	0.688624633	0.523502101	0.905829956	0.007652337
MIR9-3HG|AC084018.1	0.6835329	0.512087414	0.912377874	0.009813154
MIR9-3HG|TNRC6C-AS1	0.596735766	0.415182447	0.857679742	0.005279711
MIR9-3HG|AC007038.1	0.692929796	0.525569509	0.913583634	0.009302085
MIR9-3HG|AC008735.2	0.585969897	0.42503433	0.807842323	0.001104448
MIR9-3HG|AC002116.2	0.571181957	0.419859334	0.777043171	0.00036202
MIR9-3HG|TMPO-AS1	0.585435685	0.414929597	0.826007457	0.002301554
AL021707.6|DLEU2	0.631313026	0.475517139	0.838153043	0.00146767
AL031673.1|AL354733.3	1.445531793	1.106377044	1.888652857	0.006913819
AC008115.3|DLEU2	0.601127238	0.43063816	0.839112717	0.002783178
AC008115.3|AL133243.2	0.663149297	0.496763661	0.88526401	0.005323223
PTOV1-AS2|AC012073.1	0.69825587	0.531679154	0.917021584	0.009797152
PTOV1-AS2|DLEU2	0.667508721	0.506702531	0.87934807	0.004049966
PTOV1-AS2|AC046143.2	0.677504297	0.516266335	0.889099369	0.004990943
PTOV1-AS2|SNHG25	0.603234375	0.453796705	0.801882664	0.000501031
AC093484.4|AC116914.2	1.54193107	1.158153477	2.052881134	0.00302252
MIR924HG|AC019171.1	1.643426132	1.168678783	2.311028051	0.00428856
AL031186.1|ATP1B3-AS1	1.52091465	1.142812986	2.024111908	0.004035524
AL031186.1|AC116914.2	1.438995073	1.095589486	1.890038966	0.008890894
AL360181.2|AC008735.2	1.443702212	1.096340864	1.901120487	0.008924021
AL049840.2|AL354733.3	1.683887448	1.174255615	2.41470162	0.004605985
AL022328.2|SNHG25	0.570428351	0.405836186	0.801773018	0.001229714
AL133243.2|ATP1B3-AS1	1.434466133	1.096499529	1.876601887	0.008488233
AL133243.2|AC084018.1	1.771899225	1.353741261	2.319222259	3.11E-05
AC132192.2|AC004148.1	1.598040603	1.221852953	2.090050003	0.000619154
ATP1B3-AS1|TMPO-AS1	0.664989712	0.499543776	0.885230362	0.005187166
AC084018.1|AC007038.1	0.668915174	0.50672076	0.88302581	0.004540074
AC084018.1|AC002116.2	0.694462146	0.531466936	0.907446238	0.00754962
AC084018.1|SNHG25	0.59012362	0.412426676	0.844382545	0.003910279
AC008735.2|SNHG25	0.535109269	0.390647947	0.732992282	9.83E-05
