# Supplementary material for: Construction of an m6A‐related lncRNA pair prognostic signature and prediction of the immune landscape in head and neck squamous cell carcinoma
Source: J Clin Lab Anal. 2021 Nov 16;36(1):e24113. doi: 10.1002/jcla.24113 (PMC8761472; doi:10.1002/jcla.24113)
Supplement: Supplementary file 8 — Table S5 [file JCLA-36-e24113-s006.txt]

Gene	Num
TP53	313
TTN	175
FAT1	104
CDKN2A	89
MUC16	85
CSMD3	81
PIK3CA	81
NOTCH1	78
SYNE1	75
LRP1B	69
KMT2D	66
PCLO	64
NSD1	57
DNAH5	56
USH2A	53
FLG	49
CASP8	46
PKHD1L1	43
RYR2	43
DMD	40
XIRP2	40
PAPPA2	39
FAM135B	38
AHNAK	38
COL11A1	37
SI	36
PCDH15	36
PLEC	36
FAT3	36
LAMA2	36
RELN	35
EP300	35
APOB	35
MUC17	35
PCDH11X	35
NAV3	35
HUWE1	34
CUBN	33
LRP2	33
ADGRV1	33
DST	32
RP1	32
ZFHX4	31
SYNE2	31
MUC5B	31
FAT4	30
COL22A1	30
DNAH9	30
DNAH8	30
PEG3	30
PRDM9	30
HERC2	29
AJUBA	29
CSMD1	29
ZNF208	29
UNC13C	29
TENM1	29
HRAS	29
KMT2C	29
FBXW7	29
AHNAK2	28
ABCA13	28
CTNND2	28
NPAP1	28
SPTA1	28
ASPM	28
PKHD1	28
ANK2	27
ASXL3	27
MACF1	27
ZNF804B	27
RYR3	27
FAT2	27
CREBBP	27
DNAH11	27
HMCN1	26
AKAP9	26
RYR1	26
SCN1A	26
FMN2	25
VPS13D	25
OBSCN	25
MYH8	25
DNAH7	25
VPS13B	25
ZNF536	25
ROS1	25
THSD7A	25
SVEP1	24
VCAN	24
LRP1	24
NFE2L2	24
CTNNA2	23
ADGRB3	23
CDH9	23
ADGRG4	23
COL6A6	23
PCDH10	23
DCHS2	23
GRM3	23
PPP1R9A	23
LRRC4C	23
CRB1	22
CSMD2	22
PCDH9	22
ZNF804A	22
SORCS1	22
LAMA1	22
NEB	22
RNF213	22
KALRN	22
MGAM	22
HERC1	22
SLIT2	22
MYH13	22
VPS13C	22
TMEM132D	22
ADCY2	22
SMARCA4	21
NALCN	21
SPEN	21
FAM47A	21
HCN1	21
FBN2	21
DPP10	21
CELSR2	21
SPATA31D1	21
GRM1	21
DSCAM	21
JMJD1C	21
MDN1	21
CNTNAP2	21
CDH10	21
NRXN1	21
LRRK2	21
PTPRD	21
DSP	21
ALMS1	20
PLCB1	20
KLHL1	20
MROH2B	20
PPFIA2	20
NBAS	20
KCNT2	20
COL6A3	20
EPHA2	20
ZNF835	20
GRIN2A	20
ERICH3	20
FREM2	20
ATP10A	20
RUNX1T1	20
TG	20
SEMA5A	20
MYH9	20
ADCY8	20
NIPBL	20
LTBP1	19
KCNB2	19
DCC	19
ATRX	19
PTPRB	19
APC	19
UNC79	19
ADCY1	19
NOTCH2	19
RIMS2	19
FAM47C	19
EPHA5	19
LAMA3	19
FLNA	19
ITGA8	19
ATRNL1	19
ZNF750	19
DNAH2	19
FRY	19
LAMA4	19
MYCBP2	19
BIRC6	19
MYH1	19
SPHKAP	19
ATR	18
ABCC8	18
PRUNE2	18
CHD7	18
KIF4B	18
COL24A1	18
FCGBP	18
NLRP8	18
COL14A1	18
USP34	18
DOPEY1	18
DSEL	18
LRRTM1	18
CMYA5	18
MYO16	18
REV3L	18
PRKDC	18
FSTL5	18
TRRAP	18
PLXNA1	18
AFF3	18
NLRP12	18
HLA-B	18
SLC4A4	18
DNAH3	18
MKI67	18
MAP1A	18
SORCS3	18
EPB41L3	18
ERBB4	18
AKAP6	18
VPS13A	18
ADAMTS12	18
PDZRN4	18
WDFY3	17
UTRN	17
WDR17	17
PDZD2	17
ABCC9	17
BRWD3	17
MAP2	17
KEAP1	17
ANK3	17
NRG3	17
PDE10A	17
ZNF521	17
POM121L12	17
MYO18B	17
CACNA1D	17
HFM1	17
KIAA1109	17
KLHL4	17
MDGA2	17
BRCA2	17
SCN3A	17
CNTNAP5	17
MED12L	17
MAGEC1	17
FRAS1	17
TGFBR2	17
MYH2	17
TNR	17
GRIN2B	17
C6	16
UBR4	16
PCDHB6	16
CNOT1	16
USP29	16
DYSF	16
GRM8	16
CD163	16
PLCL1	16
ZNF292	16
EYS	16
TAF1L	16
ADAMTS3	16
TRHDE	16
ZNF99	16
ITPR2	16
CPAMD8	16
TMEM2	16
SPAG17	16
GRID1	16
CACNA1G	16
UNC5C	16
EPHA7	16
ADGRL3	16
SLITRK4	16
ZNF737	16
BRINP3	16
ANO5	16
CACNA1E	16
AHDC1	16
PDE3A	16
USP9X	16
GREB1	16
DNAH10	16
FAM184A	16
PCDHA13	16
ANKRD11	16
CNTN6	16
HSPG2	16
LRFN5	16
POLQ	15
SLITRK5	15
SRCAP	15
HLA-A	15
RASA1	15
TNN	15
SLITRK2	15
PCDH17	15
WNK3	15
LCT	15
CDH7	15
NRXN3	15
SLC8A3	15
FRYL	15
MYH10	15
TRPM3	15
KMT2A	15
PTPRT	15
TLR4	15
PCNX	15
ZNF479	15
PTPN14	15
CACNA1C	15
F5	15
NOTCH3	15
COL19A1	15
NCOR2	15
ADAMTS9	15
PTPRM	15
NPFFR2	15
PIK3CG	15
PLXNB2	15
ARID2	15
STAB2	15
ATP13A4	15
GRM7	15
LAMB4	15
HYDIN	15
FN1	15
ZNF43	15
SULF1	15
ITSN2	15
CACNA2D1	15
COL5A1	15
NCKAP5	15
PXDNL	15
ACACA	15
KIF21B	15
ATP10B	15
SACS	15
PLCE1	15
DIDO1	15
OTOGL	15
HRNR	15
PCDHA1	14
BRINP1	14
SCN10A	14
OR2T12	14
UNC5D	14
PLCH1	14
NIN	14
CDH18	14
HECW2	14
KDM6A	14
TRIP11	14
DCDC1	14
ABCB1	14
PLXNA2	14
PREX2	14
FAM47B	14
MYH6	14
ZIC1	14
PHF3	14
PCDHA7	14
NLRP14	14
ICE1	14
SZT2	14
FLNC	14
EIF4G1	14
HDAC9	14
LYST	14
MAP3K19	14
MAP1B	14
KMT2B	14
KIAA1217	14
TRIM51	14
ANKRD17	14
TNKS1BP1	14
LRRC7	14
DYNC1H1	14
NBEA	14
TNXB	14
MAGI2	14
DNAH17	14
FSCB	14
RASGRF1	14
IL1RAPL1	14
DPYD	14
ATP8A2	14
IMPG2	14
CELSR1	14
ZBED9	14
KCNH7	14
UTP20	14
ZIC4	14
NUMA1	14
SLITRK3	14
SVIL	14
ANKRD30A	14
AFF2	14
ROBO2	14
COL1A2	14
PRKD1	14
ARID1A	14
MYH7	14
LEPR	13
COL3A1	13
MYO10	13
DCHS1	13
RIMBP2	13
RGS7	13
PCDHB2	13
TMEM132E	13
FREM1	13
MYO9A	13
VWF	13
KRT5	13
LRRTM4	13
KMT2E	13
DMXL2	13
FBN1	13
PTPRZ1	13
GTF3C1	13
HECTD4	13
PSG8	13
CD163L1	13
RGPD4	13
TNIK	13
CYLD	13
FCRL4	13
CHD9	13
GABRB3	13
MYOM1	13
SIM1	13
MME	13
BAZ2B	13
EGFLAM	13
CILP	13
ASTN2	13
ROCK1	13
TLN1	13
GOLGB1	13
MXRA5	13
SPG11	13
ACACB	13
MYH4	13
CAMTA1	13
CEP350	13
MTUS2	13
PCDHB12	13
GPR179	13
CUL3	13
CFH	13
SPTBN1	13
RP1L1	13
CDH11	13
SELP	13
NAV2	13
ST18	13
SMG1	13
SSPO	13
MYH3	13
GLI2	13
SPATA31A1	13
CHD8	13
ERBB3	13
SPTAN1	13
DOCK2	13
DUSP27	13
ZNF91	13
PKD1	13
KIAA2022	13
LRRTM3	13
CFAP54	13
DGKK	13
CECR2	13
PCNT	13
AK5	13
SLC39A12	13
HEPH	13
HIVEP3	12
GRIA2	12
NCAM2	12
IGSF10	12
RET	12
ANKRD50	12
CFHR4	12
SFMBT2	12
REG1A	12
PLXNA3	12
MYO15A	12
ADAMTS19	12
NLRP3	12
RFX6	12
TMEM132B	12
ZNF451	12
AGBL1	12
COL4A5	12
NAA25	12
ADAMTS20	12
NFATC2	12
ZFHX3	12
LRRC37B	12
CUX1	12
PTPRC	12
ITGB1	12
MGA	12
COL4A3	12
NLGN1	12
CUX2	12
PLD1	12
LPA	12
GRIK2	12
AKAP4	12
CLSTN2	12
PTCH1	12
YLPM1	12
LCP1	12
SRRM2	12
CENPE	12
SALL1	12
FAM155A	12
ATAD5	12
OLFM3	12
CEP192	12
KCND2	12
ZNF646	12
HEATR5A	12
ADAM29	12
OR5D13	12
CABIN1	12
FIGN	12
NINL	12
CFTR	12
TIAM2	12
PCDHAC1	12
TP53BP1	12
PCDHA6	12
NYNRIN	12
GPRC6A	12
TSHZ3	12
KIF21A	12
ZNF423	12
PLCB4	12
XIRP1	12
CTCF	12
CDH8	12
NLRP7	12
BSN	12
PLEKHG1	12
NRAP	12
PCDHGB4	12
TDRD6	12
ATM	12
CFAP47	12
SCN7A	12
WNK4	12
KIAA0100	12
DCAF4L2	12
SCN2A	12
TBX22	12
SDK1	12
HELZ	12
RLF	12
PCDHA5	12
PKD1L1	12
PCDH20	12
GRIN3A	12
NDST4	12
GRID2	12
CASC5	11
AHCTF1	11
FLT4	11
APBA1	11
PCDHGA12	11
ENPEP	11
KNDC1	11
ABCA12	11
EPHA3	11
CNGB3	11
SMG8	11
SEL1L2	11
AGTR1	11
CDH19	11
CEP170	11
CNTNAP4	11
CPS1	11
PARP8	11
DLG5	11
RARG	11
ARHGAP35	11
SPTBN2	11
PDZRN3	11
TNC	11
COL5A3	11
PCDHA12	11
PCDHB3	11
AMPH	11
ALK	11
ASH1L	11
LRP4	11
ZNF676	11
DZIP3	11
NLRP2	11
KCNV1	11
KIF6	11
FGA	11
PCDHGA2	11
IGF2R	11
SBF2	11
SBF1	11
TMTC3	11
EYA1	11
CD1E	11
MED13	11
HECTD1	11
KIAA1551	11
LRBA	11
PTEN	11
RIPK4	11
PCDHB13	11
ACAD10	11
FSIP2	11
SCN11A	11
MYO3A	11
GNPTAB	11
UBR5	11
LRP6	11
PROX1	11
TPR	11
GRIA1	11
ZNF347	11
ATP2B3	11
UGT2B4	11
TACC2	11
TRIP12	11
C3	11
MDC1	11
DOCK11	11
ARID1B	11
TRPC5	11
MYOCD	11
EP400	11
SPTB	11
KIF2B	11
RBP3	11
DNHD1	11
BRIP1	11
ACSS3	11
SHROOM3	11
PCDHGA1	11
EPPK1	11
MPDZ	11
AKAP13	11
PDGFRA	11
SFRP4	11
TCHH	11
RAC1	11
FAM179B	11
KIAA1549	11
PEX5L	11
MYO5A	11
ALPK3	11
KIF26B	11
ANKRD30B	11
SUPT6H	11
TRPM6	11
OR2M5	11
PLXNA4	11
PHRF1	11
KSR2	11
RB1	11
NCOR1	11
FGFR3	11
ZAN	11
ASXL1	11
DNMT3A	11
EVPL	11
MKRN3	11
ELMO1	11
SMAD4	11
SHPRH	11
SLITRK1	11
TEP1	11
MUC5AC	11
TMEM200A	11
SCAF4	11
APAF1	11
KIAA1429	11
DLC1	11
PCDHA10	11
KIDINS220	11
FNDC1	11
ZNF107	10
AIM1	10
C10orf12	10
TMEM132A	10
ASAP1	10
GPR158	10
COL5A2	10
WDR70	10
DIP2C	10
ADAMTSL1	10
MIA3	10
ATP8A1	10
MMP16	10
KCNQ3	10
NLRP11	10
CCDC85A	10
FNBP4	10
GABRG1	10
CTNNA3	10
MED1	10
CIT	10
MAGI1	10
FSHR	10
LIFR	10
CARD6	10
POTEC	10
GRIA4	10
GPC5	10
KIAA0556	10
TANC1	10
CFAP46	10
TRIO	10
GIGYF2	10
CNTN3	10
CEP126	10
DOCK1	10
PCDHA4	10
DIAPH2	10
GLUD2	10
ST5	10
IMPG1	10
XKR4	10
KDR	10
WDR44	10
SLCO5A1	10
YEATS2	10
KCNA4	10
MAST1	10
PCDHB10	10
KIAA1407	10
C7	10
NLRP5	10
OR4C6	10
SIPA1L1	10
DNM2	10
PCDHB5	10
PTPRU	10
ANKHD1-EIF4EBP3	10
ATG2B	10
XYLT1	10
SLC6A5	10
ZDBF2	10
ABCA1	10
NID2	10
SPEG	10
NPAS3	10
OGDHL	10
SPATA16	10
TTC3	10
MORC1	10
MYO5B	10
IGHG1	10
STXBP5L	10
GABRA1	10
IL1RAPL2	10
C9	10
SSFA2	10
THSD7B	10
ENPP1	10
CCDC180	10
COL4A4	10
LINGO2	10
ABCA3	10
PCDHA3	10
SEMA6D	10
HGF	10
MAGEL2	10
FBXL7	10
MYPN	10
HIVEP1	10
XKR3	10
F13B	10
PAPPA	10
CHD4	10
PCDHA9	10
CCT8L2	10
AKAP12	10
KCTD8	10
FLT1	10
ASCC3	10
NRD1	10
ZC3H4	10
CNKSR2	10
CDH6	10
SPATA31E1	10
AMER1	10
MYBPC1	10
MTMR8	10
ACSM2B	10
ITGA4	10
ZBTB22	10
TNRC6A	10
SLC8A1	10
ACAN	10
ARPP21	10
ALPK2	10
WDR60	10
PARD3	10
PGBD2	10
C2orf16	10
PALM2-AKAP2	10
ERC2	10
SH3PXD2A	10
SEMA5B	10
PCDHGA3	10
SH3BP4	10
IRS4	10
NBEAL1	10
SEMA3A	10
OR5J2	10
SHROOM4	10
TJP1	10
MSH4	10
MAP3K4	10
C6orf118	10
DLG2	10
LRIG2	10
DIP2A	10
LILRB1	10
BOD1L1	10
OR11H1	10
TEX13A	10
KDM5B	10
ZNF845	10
DAB1	10
TCERG1	10
NELL1	10
RC3H1	10
KIR3DL2	10
PKDREJ	10
RBL1	10
LAMA5	10
PEX1	10
PCDHB7	10
EPHA6	10
PRKCG	10
CUL9	10
LPPR4	10
ANKS1B	10
WDR72	10
TRPA1	10
POSTN	9
AOX1	9
RTN4	9
NRK	9
NES	9
CENPF	9
THOC2	9
CCDC141	9
NBPF12	9
CASZ1	9
ADAMTS16	9
PBRM1	9
ATP8B2	9
JARID2	9
SPEF2	9
LGR6	9
SGK223	9
PXDN	9
EGFR	9
SETBP1	9
NUP205	9
IL16	9
ATN1	9
ARFGEF1	9
MTOR	9
CHL1	9
ARID5B	9
ZNF608	9
PCDHB14	9
DICER1	9
KCNA3	9
PARP4	9
TIAM1	9
MAP9	9
PPP1R26	9
DPP4	9
ERCC6L2	9
CHD2	9
JAG1	9
TENM3	9
TRIM42	9
TRPS1	9
DPP6	9
PRDM16	9
SLC12A1	9
DNAH1	9
CDH12	9
C9orf3	9
BEST3	9
MBTPS1	9
SAMD9L	9
PCDHGB2	9
ZNF440	9
CNDP1	9
EPB41L2	9
NRCAM	9
ZNF211	9
RALGAPA1	9
PARP14	9
RGS22	9
THEMIS	9
ACTN2	9
PLG	9
KIAA1210	9
PHKA2	9
PLSCR4	9
DOCK7	9
PRB3	9
NTRK3	9
MYH11	9
PCDHAC2	9
PDHA2	9
MICAL3	9
FUT9	9
ATP12A	9
SORBS2	9
CELSR3	9
INPP4B	9
TEX15	9
DAAM2	9
TMC4	9
GALNTL6	9
AUTS2	9
COL1A1	9
AGTPBP1	9
PCDHB8	9
ZBBX	9
OR2G6	9
LRRK1	9
SLC4A11	9
PDE1C	9
PHIP	9
PLCG1	9
CNTN4	9
SLC4A8	9
ZNF236	9
RPGRIP1	9
PRTG	9
ZNF831	9
HDAC4	9
ROBO1	9
ZMYM6	9
GBF1	9
MYT1	9
EXOC4	9
NF1	9
MTA2	9
TENM2	9
ZNF516	9
RANBP2	9
KIAA2018	9
COL28A1	9
OCA2	9
CACNA1I	9
SIN3B	9
NLRP4	9
SLC4A10	9
GRM5	9
FBN3	9
UBR2	9
SALL3	9
ABCB4	9
ZNF716	9
TMEM168	9
LAMC1	9
OR4M1	9
ZNF318	9
CACNA1S	9
ZMYM3	9
ALB	9
LRRN3	9
DNMT3B	9
DGKI	9
SMARCA2	9
SUPT16H	9
PRRC2A	9
VEPH1	9
DAPK1	9
CCNB3	9
FAM178A	9
ZNF112	9
SEC24B	9
PCDH1	9
DYRK4	9
NLRC4	9
GPR37	9
BOC	9
COL17A1	9
SIGLEC1	9
NPHP3	9
OGDH	9
PPFIA4	9
TTC37	9
OR5D16	9
TRPC4	9
PCDHA2	9
PSIP1	9
COBL	9
CADPS2	9
PCDH18	9
CNTRL	9
PEAK1	9
IQUB	9
CYP4A11	9
POLR2A	9
PLCL2	9
NAP1L3	9
CHD6	9
PTPRS	9
NEK5	9
SMCHD1	9
KCNH1	9
MED13L	9
ABCB5	9
OR6T1	9
ADAMTSL3	9
DNMBP	9
BRINP2	9
SMG7	9
OR2M3	9
OR8J1	9
MYT1L	9
TECTA	9
MYH15	9
POLR2B	9
CATSPERD	9
PRDM14	9
NFE2L3	9
CUL1	9
PCSK2	9
C2CD3	9
PHACTR3	9
ASPH	9
CACNA1H	9
ABCA4	9
ANO4	9
NOL4	9
ZFC3H1	9
OR4A16	9
PABPC5	9
GABRA2	9
MADD	9
NUP214	9
TPO	9
ARHGAP29	9
ABCA2	9
NCAPD3	9
GBP5	9
PCDHA8	9
EEF1A1	9
USP31	9
PLCG2	9
MEGF8	9
TNS3	9
PIP5K1B	9
CARD11	9
PKD2L1	9
ZNF254	9
PAN2	9
PAX1	9
ERCC6	9
COL16A1	9
FER1L6	9
KHDRBS2	9
IGSF1	9
TBC1D4	9
PZP	9
BCORL1	9
PTPRF	9
STEAP4	9
NOL8	9
NAALADL2	9
ARFGEF2	9
PC	9
KIT	9
TRPV4	9
CTTNBP2	9
KIAA0907	9
SETX	9
DMBT1	9
MAST4	9
RNF111	9
BEND2	9
SCN9A	9
LRP12	9
OR8H2	8
ITPR3	8
MBD6	8
ARHGAP36	8
PLEKHH2	8
GC	8
ADGRL1	8
USP19	8
ZNF808	8
MMRN1	8
EPAS1	8
OR5I1	8
NEUROD6	8
FCRL5	8
SIRPB1	8
ABCF1	8
EBF3	8
MED12	8
GHR	8
LMTK2	8
NME8	8
EPHA10	8
TRPC1	8
CHRM3	8
NLGN4X	8
KIAA2026	8
PRKD3	8
ARMC4	8
KIAA1462	8
PRPF6	8
DNM3	8
BICC1	8
CADM2	8
GPRASP1	8
ZFYVE26	8
XRN1	8
ZFYVE9	8
ABCA7	8
NHS	8
CFAP61	8
EPX	8
ZNF253	8
MCM3AP	8
ZNF142	8
CEMIP	8
FASTKD3	8
RB1CC1	8
ACIN1	8
WHSC1	8
C8orf34	8
SYNE3	8
WARS2	8
ALPK1	8
ZNF594	8
HIVEP2	8
KIF27	8
POLR1A	8
TSKS	8
CACNA1B	8
ACTC1	8
MYO7A	8
WDR59	8
MC5R	8
PTCHD2	8
ANKRD12	8
PGBD1	8
ATF7IP	8
LHCGR	8
CDKL5	8
ARHGAP31	8
NPY5R	8
SNTG1	8
SLC17A6	8
ZNF792	8
GLIS3	8
SYNJ1	8
LAMB1	8
TMTC2	8
GON4L	8
ZNFX1	8
UGT2B10	8
ADGRL4	8
WNK1	8
MAP3K13	8
FOCAD	8
PIK3R4	8
RHOA	8
MCF2	8
SYT16	8
FEZF1	8
CDON	8
ZNF285	8
ARID4A	8
OR4Q3	8
HTR1E	8
TLN2	8
OR8J3	8
CNTN5	8
RAD50	8
AMY2A	8
RASGRF2	8
RNF17	8
ARHGEF17	8
IGF1R	8
KPRP	8
GJA10	8
EBF1	8
KCNU1	8
PCDHGA5	8
SEC16A	8
AK9	8
STK31	8
TRPM2	8
GRIK5	8
COL6A2	8
ACTN3	8
RIF1	8
INTS7	8
SIPA1L3	8
SRRM4	8
ZNF264	8
GOLGA3	8
NFKBIZ	8
TUBA3C	8
USP32	8
LRRN1	8
KDM3B	8
MERTK	8
SRPK2	8
ATP7A	8
COL15A1	8
AGAP4	8
ZHX3	8
IRX1	8
SORL1	8
F13A1	8
DCAF12L1	8
ABCA6	8
SYCP1	8
ZFP42	8
ARHGAP17	8
NYAP1	8
ZNF668	8
ZNF700	8
TRIOBP	8
NLRP9	8
ABL2	8
SRRT	8
ADGRD1	8
OR6K2	8
RALGAPB	8
KCNJ3	8
MEF2C	8
C5	8
SLC22A16	8
SCN8A	8
MYO1D	8
HAO1	8
KNTC1	8
ZNF629	8
KANSL1	8
GRIP1	8
KIRREL2	8
COL27A1	8
CKAP5	8
DDX60	8
NOS1	8
FAM21C	8
SETD1A	8
CC2D1A	8
SAFB	8
OR2T3	8
IGKV1D-43	8
ZNF407	8
PCDHB15	8
FLG2	8
CNTROB	8
ANKRD26	8
NOS2	8
DPPA4	8
CEACAM18	8
SLX4	8
SENP6	8
PCDHGB7	8
TAF1	8
RECK	8
UBR1	8
POLE	8
CR1	8
PRPF8	8
OR4A15	8
LCA5	8
HEATR5B	8
PRAMEF11	8
DPPA2	8
SLC7A14	8
ADGRL2	8
DMXL1	8
ZNF610	8
TRPM7	8
C2CD5	8
THBS2	8
CIITA	8
NLRC5	8
HCN4	8
TIE1	8
SLC35F1	8
NCOA6	8
KIAA0922	8
TARBP1	8
NKD1	8
PLXNB3	8
TAOK2	8
BSX	8
SLC5A7	8
SLC2A2	8
XPR1	8
PLOD2	8
SIPA1L2	8
LSAMP	8
PCNXL3	8
SCRIB	8
MYLK	8
EPHB1	8
FBXL13	8
MYO9B	8
ADAM22	8
FAM208B	8
A1CF	8
KIAA1522	8
DSCAML1	8
ADAMTS5	8
SLFN5	8
OR2T11	8
MAP3K12	8
SIGLEC9	8
LRRCC1	8
GABRE	8
TKTL2	8
FAM71B	8
SGIP1	8
SYNJ2	8
PREX1	8
PRLR	8
CREB3L3	8
BRD8	8
RAPGEF6	8
EHBP1	8
CFAP69	8
IGSF9B	8
SDK2	8
DOCK8	8
PTH2R	8
IRAK3	8
PPAN-P2RY11	8
FAM83C	8
CEP250	8
TNRC6B	8
MAGI3	8
ZNF546	8
MUC4	8
CSPP1	8
CDK8	8
FBXO18	8
TDRD1	8
ZFP2	8
KIF15	8
ZNF592	8
SLIT3	8
TRPV5	8
HDX	8
CLVS1	8
DENND5B	8
NCAPD2	8
IL12RB2	8
OR5L2	8
FLNB	8
SPTBN4	8
OR2M2	8
BRWD1	8
CNTN1	8
PCDHGB3	8
MROH5	8
CES2	8
CAPN6	8
ARHGAP30	8
PRDM2	8
PCDHGA4	8
CHML	8
KIF16B	8
ASTN1	8
KIAA1549L	8
NXPH1	8
SFI1	8
SLC35F4	8
PCCA	8
IFT80	8
FOSL2	8
ABCA9	8
ZNF471	8
KBTBD12	8
WDR33	8
DRP2	8
CHD5	8
RIN3	8
RTTN	8
OR5D18	8
ABCA8	8
AMY2B	8
MYO1C	8
POTEE	8
NUTM1	8
ATP8B4	8
BMS1	8
PFAS	8
USP54	8
SRGAP1	8
TSPYL5	8
WWC1	8
ATP13A3	8
AVPR1A	8
ITPR1	8
PLEKHA6	8
MAPKBP1	8
CLMN	8
USP36	8
HIP1	8
SLC38A10	8
AFF1	8
ZNF257	8
RIMS1	8
FRMPD2	8
ZNF582	8
KCNA6	8
SPATA31A6	8
ZNF184	8
LRRIQ1	8
NYAP2	8
ADAM28	8
UNC13A	8
RPGRIP1L	8
BCAN	8
PRKRIR	8
DUOX1	8
PRRC2B	8
DOPEY2	8
CNGB1	8
GLI3	8
GPR101	7
SLC30A10	7
CUL4B	7
QRICH2	7
YTHDC2	7
CIC	7
STAB1	7
ARFGEF3	7
TFRC	7
EFCAB5	7
ATP1A2	7
ENPP2	7
IFT172	7
ATP13A5	7
BICD1	7
RLTPR	7
LRRC10	7
SPATA7	7
PDS5B	7
USP33	7
ABCC5	7
DBH	7
OR8K5	7
RHOBTB1	7
SMC4	7
MTUS1	7
PUM1	7
SLC4A3	7
TTC21B	7
C2orf71	7
ESPL1	7
TMEM200C	7
ZNF462	7
GTSE1	7
MRGPRX2	7
SLITRK6	7
ANLN	7
PIK3CD	7
CCDC40	7
RICTOR	7
OR56A1	7
ZIM3	7
SOGA3	7
FMNL3	7
DDR2	7
MAP3K9	7
MLLT4	7
PAK7	7
TBC1D32	7
TRPC6	7
MOGS	7
CCDC88A	7
ZEB2	7
CCDC171	7
ACVR1C	7
SH3KBP1	7
BRCA1	7
SLC6A2	7
MAGEB6	7
KCNH4	7
REG3G	7
TPTE	7
ZNF420	7
ST6GALNAC3	7
ITSN1	7
SCN5A	7
LIG4	7
B2M	7
AGO3	7
OR11L1	7
DYNC2H1	7
KDM2B	7
OR4A5	7
WIPF1	7
OR2M7	7
AXIN1	7
ARHGAP4	7
FLRT3	7
BRPF3	7
CCDC132	7
MAP3K6	7
C3orf30	7
ATP1A3	7
KCNH5	7
IQCH	7
SLCO1A2	7
ASTE1	7
KCNH8	7
FILIP1	7
MROH7	7
ADAMTS4	7
MRC1	7
NRIP1	7
PIK3C2G	7
OR4C12	7
USP17L2	7
MTCL1	7
SGCE	7
KIF18A	7
ALDH1L1	7
EMILIN1	7
MAPT	7
PSME4	7
ZNF135	7
MCM8	7
ZNF616	7
RPRD2	7
IGKV1D-8	7
EPG5	7
ARHGAP15	7
FAM193A	7
AKAP11	7
ZNF568	7
ULK1	7
WDR90	7
ZNF300	7
PNLIPRP2	7
PCDHGB5	7
OR10G8	7
TRPV6	7
GPR149	7
OR51G2	7
FLRT2	7
RSPO2	7
TSGA10	7
SERPINE1	7
GRXCR1	7
WWP2	7
CEP152	7
CNGA3	7
OLFML2B	7
FHOD1	7
CCDC88C	7
OR5L1	7
TDRD5	7
MFSD8	7
PCDHGA6	7
SIDT1	7
BRAF	7
ERBB2IP	7
NKTR	7
PPFIBP1	7
OR5H15	7
C17orf74	7
DDX60L	7
TGM6	7
GLDC	7
HNRNPL	7
PKD1L2	7
AP1G1	7
KLHDC7A	7
BBX	7
SLC5A2	7
SETDB1	7
SEMA3E	7
LVRN	7
CDH3	7
PPP4R4	7
ELAVL4	7
ZNF827	7
CDH23	7
BAIAP3	7
SCN4A	7
APPL2	7
PLXNC1	7
ABCC11	7
ITGAX	7
TRIM48	7
DDX3X	7
SPECC1	7
SLC13A3	7
L1CAM	7
CSPG4	7
R3HDM1	7
GDA	7
ZNF513	7
CNTNAP1	7
CLK2	7
ADGRF1	7
WNK2	7
DOT1L	7
BTBD7	7
ZFP37	7
ARAP2	7
TET1	7
ALPPL2	7
DIP2B	7
ZMYM1	7
ABCC10	7
ZFP64	7
RUFY2	7
HAS2	7
DHX37	7
ZNF484	7
WAPAL	7
GUCY2F	7
SOBP	7
PIKFYVE	7
GRIA3	7
WRN	7
GAREM	7
OR2T6	7
GPATCH8	7
DIAPH3	7
MEGF6	7
CFAP70	7
KBTBD3	7
NUFIP2	7
DAGLA	7
OR5H6	7
OR8I2	7
RAI1	7
IQSEC1	7
SLC24A4	7
TGM4	7
SBNO1	7
IKBKB	7
LRRIQ3	7
PKP4	7
CCDC18	7
ATP2C1	7
PRB2	7
COL25A1	7
ACRC	7
RUNDC3B	7
FOS	7
PNMA2	7
PTGIS	7
ZW10	7
AGO1	7
ADAMTS14	7
JPH1	7
ZNRF3	7
CDYL2	7
ZNF385D	7
NFASC	7
SNRNP200	7
CMIP	7
SCAP	7
ZBTB38	7
ATRN	7
NOTCH4	7
GRM2	7
GABRG2	7
C6orf165	7
SSTR1	7
WBSCR17	7
PCDHB16	7
IPO7	7
LDB3	7
AGMO	7
POT1	7
ABCA10	7
ZNF10	7
PDE8B	7
EEA1	7
DCLK1	7
TBCK	7
BRD4	7
SH2D3C	7
THBS4	7
LLGL2	7
SUPV3L1	7
MACROD2	7
IQGAP2	7
HIRA	7
C10orf71	7
SLCO1C1	7
MS4A14	7
LRRC66	7
KDM7A	7
CDH4	7
VPS52	7
UGT2B7	7
PLA1A	7
ATP11C	7
IGHG3	7
LRRC8A	7
CCDC181	7
TUBGCP6	7
CCDC108	7
HINFP	7
SLCO1B1	7
MYH7B	7
ZNF763	7
SPANXN2	7
LIPE	7
PRX	7
SUN3	7
KIAA1683	7
DENND2A	7
PMFBP1	7
PRKCA	7
ARHGAP5	7
USP26	7
ZNF33A	7
REG1B	7
ZGRF1	7
OR5A2	7
FER1L5	7
KDM4B	7
DOCK3	7
RBM5	7
IKZF1	7
KDM5C	7
USP6NL	7
WIPF2	7
CPED1	7
NAV1	7
SLCO1B3	7
RPS6KC1	7
CAMSAP2	7
SON	7
ME3	7
ARHGAP6	7
GPRIN3	7
SNAPC4	7
CNKSR3	7
LRRC37A3	7
ITGAM	7
TICRR	7
VWA3B	7
ACSM1	7
HTR5A	7
KIAA0319	7
GALNT13	7
GRK5	7
TP63	7
OR5T2	7
HTT	7
IQGAP3	7
TLR7	7
CASR	7
ART1	7
ITIH6	7
MFN1	7
KRT78	7
ZNF334	7
SLCO6A1	7
ACSM2A	7
CTC1	7
COL4A1	7
NDNF	7
CAND1	7
PCDHGB1	7
KIAA1755	7
JAKMIP1	7
ZNF836	7
ADAM2	7
SLC2A13	7
RBFOX1	7
OR6F1	7
ARHGEF12	7
CYP46A1	7
NLRP1	7
CCDC129	7
L3MBTL3	7
EIF4G2	7
ABCG8	7
TLE1	7
ATP7B	7
TTBK1	7
INADL	7
LRSAM1	7
SMTN	7
TRIM27	7
CYP2R1	7
PTPRG	7
OR2T4	7
PTCHD4	7
IGHM	7
OR52N4	7
LYN	7
EIF2AK1	7
ROCK2	7
VCAM1	7
LPAR4	7
CDH20	7
ZNF518A	7
ZNF30	7
MACC1	7
THSD4	7
PTCH2	7
ADCY9	7
MYO19	7
DOK6	7
SIK3	7
THADA	7
IPO13	7
ZFAT	7
AXDND1	7
NEBL	7
SYT1	7
MUC3A	7
OR5M3	7
PPIP5K2	7
PRKCQ	7
TTC27	7
KRT14	7
UPF1	7
OR10G4	7
ZNF507	7
STX11	7
ALDH1A2	7
ZNF432	7
SYNPO2	7
DNAJC14	7
PCDH7	7
GNAS	7
MROH9	7
SERPINA5	7
SYCP2	7
HELB	7
JAK1	7
GUCY2C	7
KLHDC8A	7
MYCT1	7
CYFIP1	7
TRANK1	7
ZNF510	7
IL4R	7
KRT74	7
CAPRIN2	7
DOCK4	7
PLCB3	7
APP	7
RBM26	7
GUCY1A3	7
PCDHGA7	7
SETD2	7
PLAG1	7
MAGEA10	7
RAG1	7
DLGAP4	7
EPHA1	7
ADGRF2	7
KIF14	7
LRFN2	7
FAM83B	7
MCF2L2	7
UPF2	7
SEC24A	7
KCNK13	7
ATAD2B	7
MECOM	7
FARP1	7
TECRL	7
ARHGAP32	7
CATSPER1	7
PTPRO	6
MYO5C	6
AKAP3	6
HIST1H3I	6
KIR3DL1	6
MST1R	6
IGSF3	6
MGAT4C	6
DCAF8L1	6
IL6ST	6
CARF	6
PIK3R1	6
SOX13	6
7-Mar	6
SMG6	6
GUCY1A2	6
PIWIL3	6
NOLC1	6
SRSF6	6
CD40	6
TECTB	6
SEC31A	6
KIF1A	6
CDH24	6
C9orf135	6
SCLT1	6
UBTFL1	6
ADAM19	6
GCN1L1	6
PITPNM3	6
MCTP1	6
ZBTB21	6
SLC22A14	6
EDNRB	6
NTM	6
AXL	6
PDZD8	6
DVL3	6
PVRL3	6
AGGF1	6
BRDT	6
PLA2G4E	6
KCNN2	6
LRIF1	6
SLC5A5	6
FRMPD4	6
TLR8	6
DHX36	6
FBXO10	6
ADAM21	6
GMIP	6
ABTB1	6
ALS2	6
RFFL	6
NEDD4L	6
CDH2	6
NLRX1	6
ZCCHC6	6
OTOA	6
PCDH8	6
CREBRF	6
LIN28B	6
CT47B1	6
MAGEE1	6
KAT6A	6
NBEAL2	6
NXPE1	6
PYGM	6
CACNA1A	6
MAPK8IP3	6
ADCK4	6
DDX59	6
IBTK	6
ANO3	6
EPHB4	6
LMNB2	6
TOX2	6
NCOA4	6
C8B	6
CLIP2	6
DDC	6
CTTNBP2NL	6
VCPIP1	6
NFRKB	6
SYT10	6
HACE1	6
LINGO1	6
KCNK5	6
CEP41	6
PLXNB1	6
PSG11	6
DRD5	6
NCKAP1	6
CAMTA2	6
EHMT2	6
PARD3B	6
STARD13	6
EVC2	6
SLCO2B1	6
MSR1	6
OR2B6	6
EIF3A	6
NCOA2	6
CEP164	6
SH2D1A	6
CNGA2	6
IKZF2	6
BTAF1	6
FGD6	6
[truncated: 12,702 more rows]
