# Supplementary material for: Construction of an m6A‐related lncRNA pair prognostic signature and prediction of the immune landscape in head and neck squamous cell carcinoma
Source: J Clin Lab Anal. 2021 Nov 16;36(1):e24113. doi: 10.1002/jcla.24113 (PMC8761472; doi:10.1002/jcla.24113)
Supplement: Supplementary file 9 — Table S6 [file JCLA-36-e24113-s007.txt]

id	TMB
TCGA-CV-6961	10.23684211
TCGA-CV-A6JZ	1.973684211
TCGA-CV-7416	1.210526316
TCGA-CV-7406	3.657894737
TCGA-D6-A6EQ	1.736842105
TCGA-F7-A624	61.68421053
TCGA-CQ-7071	10.05263158
TCGA-CV-6954	2.026315789
TCGA-QK-A8ZB	1.921052632
TCGA-QK-AA3J	2.315789474
TCGA-CN-A49B	1.763157895
TCGA-CQ-A4CD	3.236842105
TCGA-BA-4075	1.552631579
TCGA-CQ-6228	2.052631579
TCGA-BB-4225	1.210526316
TCGA-CV-7248	5.5
TCGA-CN-4741	1.789473684
TCGA-CV-5436	1.973684211
TCGA-CV-5973	1.157894737
TCGA-IQ-A61G	2.631578947
TCGA-QK-A8Z8	8.394736842
TCGA-BA-A6DD	0.842105263
TCGA-CV-5439	1.815789474
TCGA-CN-A498	2.368421053
TCGA-T3-A92M	6.236842105
TCGA-CN-4733	0.052631579
TCGA-F7-A50J	2.605263158
TCGA-CR-6478	1.736842105
TCGA-BB-8601	1.289473684
TCGA-CN-5364	2.842105263
TCGA-BA-4077	5.315789474
TCGA-CV-7255	2.105263158
TCGA-CV-A45W	8.289473684
TCGA-BB-4227	4.710526316
TCGA-CN-6021	5.973684211
TCGA-CR-7388	11.71052632
TCGA-CQ-7065	0.684210526
TCGA-F7-A622	1.184210526
TCGA-CV-5443	0.815789474
TCGA-CN-5360	10.73684211
TCGA-CV-A6K1	11.05263158
TCGA-UF-A718	1.210526316
TCGA-CQ-A4CI	2.236842105
TCGA-CV-6937	2.210526316
TCGA-CR-5250	0.815789474
TCGA-P3-A6T3	1.973684211
TCGA-CV-6952	3.473684211
TCGA-CV-7411	2.105263158
TCGA-CR-7373	2
TCGA-MT-A51W	1.026315789
TCGA-CV-6950	1.105263158
TCGA-BA-A6DI	1.868421053
TCGA-CV-7103	0.815789474
TCGA-DQ-5624	1.210526316
TCGA-CN-5359	1.526315789
TCGA-CN-5356	7.026315789
TCGA-CX-7086	4.447368421
TCGA-CV-6935	4.842105263
TCGA-F7-A620	0.868421053
TCGA-H7-A6C5	2.026315789
TCGA-BB-A5HU	3.184210526
TCGA-UF-A71B	2.736842105
TCGA-CV-7435	1.684210526
TCGA-KU-A6H8	0.394736842
TCGA-CV-A45Z	10.31578947
TCGA-CN-6988	3.236842105
TCGA-CQ-5331	2.342105263
TCGA-CV-A464	0.289473684
TCGA-HD-8635	3.868421053
TCGA-H7-7774	2.578947368
TCGA-CN-5374	2.526315789
TCGA-BA-A4II	1.473684211
TCGA-MT-A67A	2.368421053
TCGA-BA-A6DL	1.5
TCGA-CN-A641	4.394736842
TCGA-CV-7437	2.421052632
TCGA-MT-A7BN	1.236842105
TCGA-CN-5355	2.078947368
TCGA-CQ-6219	0.921052632
TCGA-CR-7404	1.789473684
TCGA-CV-6936	4.605263158
TCGA-CX-7085	1.026315789
TCGA-CV-6939	0.657894737
TCGA-BA-5152	9.078947368
TCGA-QK-A6IF	0.578947368
TCGA-CV-6441	4.342105263
TCGA-CN-6018	1.736842105
TCGA-CV-7415	1.263157895
TCGA-TN-A7HJ	1.315789474
TCGA-F7-A50G	1.842105263
TCGA-CV-6943	0.631578947
TCGA-BA-4076	7.184210526
TCGA-CV-A45Q	5.447368421
TCGA-IQ-A61J	0.631578947
TCGA-BA-6870	1.657894737
TCGA-CV-7407	1.868421053
TCGA-CN-5370	1.789473684
TCGA-CV-5435	2.157894737
TCGA-QK-A6V9	1.342105263
TCGA-BA-6872	3.236842105
TCGA-P3-A6SW	1.026315789
TCGA-BA-5558	2.736842105
TCGA-CR-5243	1.236842105
TCGA-CV-6433	1
TCGA-CR-7402	21.05263158
TCGA-CV-A460	1.447368421
TCGA-D6-A4Z9	1.842105263
TCGA-CQ-7069	1.868421053
TCGA-UF-A7JJ	0.815789474
TCGA-CX-7082	2.052631579
TCGA-CV-7430	2.236842105
TCGA-BA-A8YP	2.973684211
TCGA-CN-5369	3.5
TCGA-CV-A6JY	1.394736842
TCGA-D6-6515	0.578947368
TCGA-BA-A6DB	0.078947368
TCGA-CN-5366	1.710526316
TCGA-UF-A7JO	2.921052632
TCGA-CN-4740	1.815789474
TCGA-CQ-6223	1.789473684
TCGA-CV-7243	1.289473684
TCGA-CR-6493	0.710526316
TCGA-HD-7229	3.263157895
TCGA-P3-A6SX	3.421052632
TCGA-DQ-7593	0.315789474
TCGA-CV-5434	2.921052632
TCGA-CV-6960	3.789473684
TCGA-CN-6022	1.315789474
TCGA-IQ-A6SH	1.315789474
TCGA-CN-4725	1.078947368
TCGA-CV-7183	1.289473684
TCGA-D6-6823	2.105263158
TCGA-MT-A67F	5.263157895
TCGA-CN-A6V3	4.447368421
TCGA-CV-6959	1.210526316
TCGA-IQ-A61O	0.578947368
TCGA-CQ-7072	2.289473684
TCGA-CV-6956	3.763157895
TCGA-CV-A6JE	2.631578947
TCGA-CQ-5323	1
TCGA-CV-A6JT	1.105263158
TCGA-HD-A633	2.973684211
TCGA-D6-6517	1.342105263
TCGA-CN-6020	2.052631579
TCGA-CV-6962	3.236842105
TCGA-CR-7383	2.263157895
TCGA-CV-5978	2.973684211
TCGA-BA-A6DJ	4.815789474
TCGA-CN-4742	1.157894737
TCGA-BA-A6D8	2.447368421
TCGA-CN-4738	1.184210526
TCGA-CV-7432	3.263157895
TCGA-CV-7414	4.236842105
TCGA-CQ-A4CB	1.763157895
TCGA-CN-4727	8.815789474
TCGA-BA-A4IG	2.052631579
TCGA-CR-6473	1.921052632
TCGA-BA-6869	10.02631579
TCGA-QK-A6VC	2.315789474
TCGA-P3-A6T8	1.894736842
TCGA-CV-7410	0.315789474
TCGA-CN-5361	2.026315789
TCGA-QK-AA3K	1.894736842
TCGA-RS-A6TO	2.842105263
TCGA-CV-5432	4.763157895
TCGA-CN-6024	3.026315789
TCGA-UF-A71D	8.552631579
TCGA-CV-A6K0	0.026315789
TCGA-CR-6488	0.473684211
TCGA-DQ-5629	6.921052632
TCGA-DQ-7588	2.105263158
TCGA-TN-A7HL	11.81578947
TCGA-CV-5430	2.5
TCGA-F7-8489	1.736842105
TCGA-HD-8634	0.894736842
TCGA-CV-A6K2	12.34210526
TCGA-CV-7236	0.578947368
TCGA-CV-6951	2.684210526
TCGA-IQ-A61L	1.684210526
TCGA-F7-A50I	2.368421053
TCGA-RS-A6TP	2.578947368
TCGA-CV-7434	1.868421053
TCGA-CV-A465	0.631578947
TCGA-CN-A63U	11.18421053
TCGA-CV-7178	2.342105263
TCGA-CR-7398	7.342105263
TCGA-HD-7753	2.210526316
TCGA-IQ-A61I	2.131578947
TCGA-CV-A45Y	0.657894737
TCGA-CV-7252	4.473684211
TCGA-CN-A640	1.184210526
TCGA-QK-A652	0.868421053
TCGA-H7-A6C4	0.578947368
TCGA-MT-A51X	0.710526316
TCGA-CV-6934	1.763157895
TCGA-T2-A6X0	1.157894737
TCGA-UP-A6WW	0.868421053
TCGA-BA-5151	1.552631579
TCGA-TN-A7HI	1.052631579
TCGA-IQ-A61K	1.368421053
TCGA-QK-A6IH	1.552631579
TCGA-DQ-5625	3.736842105
TCGA-CQ-5330	1.236842105
TCGA-CQ-5332	2.894736842
TCGA-H7-A76A	1.157894737
TCGA-T2-A6X2	7.605263158
TCGA-CV-A45T	0.052631579
TCGA-D6-A6ES	4.105263158
TCGA-CV-7235	2.552631579
TCGA-CN-A642	1.684210526
TCGA-CV-7250	3.763157895
TCGA-D6-8569	2.605263158
TCGA-UF-A7JK	2.105263158
TCGA-CV-7423	1.210526316
TCGA-CN-5365	1.184210526
TCGA-CV-7254	4.921052632
TCGA-D6-6516	35
TCGA-CV-6948	3.710526316
TCGA-CN-6998	1.473684211
TCGA-CQ-7064	1.947368421
TCGA-BA-6871	2.736842105
TCGA-CX-A4AQ	2.052631579
TCGA-BA-A6DG	0.157894737
TCGA-D6-A74Q	7.631578947
TCGA-CN-4729	2.157894737
TCGA-CN-4726	1.289473684
TCGA-CV-7261	1.842105263
TCGA-CN-6013	3.657894737
TCGA-CR-7401	1.315789474
TCGA-CV-A45X	1.763157895
TCGA-CV-A45V	2.078947368
TCGA-CN-A6UY	0.763157895
TCGA-T3-A92N	3.342105263
TCGA-CV-6955	1.5
TCGA-UF-A7JD	2.157894737
TCGA-BB-4224	1.631578947
TCGA-CR-7368	3.5
TCGA-BA-4074	3.078947368
TCGA-CN-5367	1.5
TCGA-CQ-5334	3.5
TCGA-CV-A461	12.15789474
TCGA-CQ-A4CG	1.684210526
TCGA-BB-8596	1.131578947
TCGA-CR-5248	6.342105263
TCGA-CR-6491	2.131578947
TCGA-CV-7104	1.947368421
TCGA-CX-7219	2.184210526
TCGA-CR-7394	1.315789474
TCGA-DQ-7591	0.657894737
TCGA-UF-A719	2.105263158
TCGA-CQ-6221	2.368421053
TCGA-CV-7438	1.684210526
TCGA-CV-7427	8.421052632
TCGA-BA-A6DE	2.263157895
TCGA-CV-A6JM	4.868421053
TCGA-KU-A66T	1.842105263
TCGA-QK-A64Z	1.473684211
TCGA-CV-7099	5.473684211
TCGA-CR-6484	3.921052632
TCGA-KU-A6H7	2.289473684
TCGA-CV-7425	1.973684211
TCGA-CQ-A4CE	1.052631579
TCGA-CR-6467	0.789473684
TCGA-CN-A6V1	0.815789474
TCGA-CQ-A4CH	0.078947368
TCGA-CV-5444	1.789473684
TCGA-CR-7374	6.289473684
TCGA-CR-6471	2.605263158
TCGA-CN-4730	3.263157895
TCGA-CV-7440	4.447368421
TCGA-P3-A6T4	2.5
TCGA-CV-5970	3.263157895
TCGA-CN-5358	0.210526316
TCGA-QK-A6IG	2.421052632
TCGA-D6-A6EM	1.894736842
TCGA-HD-8314	1.210526316
TCGA-CV-7418	3.342105263
TCGA-CV-A45U	3.342105263
TCGA-CN-4734	2.736842105
TCGA-BA-5557	0.421052632
TCGA-CR-7370	10.68421053
TCGA-D6-6826	1.973684211
TCGA-CV-7102	2.842105263
TCGA-P3-A6T0	1.815789474
TCGA-CV-7091	2.605263158
TCGA-CR-7392	0.131578947
TCGA-CQ-6229	0.368421053
TCGA-DQ-7596	0.342105263
TCGA-CR-6480	1.868421053
TCGA-CV-5440	2.315789474
TCGA-CN-5363	3.552631579
TCGA-F7-A623	2.842105263
TCGA-CV-5442	5.605263158
TCGA-F7-A61S	2.052631579
TCGA-CN-A499	0.631578947
TCGA-BA-5555	3.052631579
TCGA-CR-6482	0.789473684
TCGA-P3-A5Q5	5.394736842
TCGA-QK-A8Z9	2.105263158
TCGA-MT-A67D	1.684210526
TCGA-CR-7389	1.631578947
TCGA-CR-7390	2.526315789
TCGA-P3-A6T2	1.105263158
TCGA-CR-7386	2.921052632
TCGA-CV-7100	0.394736842
TCGA-CN-A6V6	1.236842105
TCGA-CQ-5329	0.631578947
TCGA-CR-7372	1
TCGA-CV-6953	2.368421053
TCGA-CQ-5326	4.131578947
TCGA-CN-6016	1.868421053
TCGA-QK-A8Z7	2.789473684
TCGA-D6-A4ZB	1.763157895
TCGA-D6-6825	1.342105263
TCGA-CN-6019	2.368421053
TCGA-UF-A7JF	2.157894737
TCGA-CN-A497	7.210526316
TCGA-IQ-7630	2.447368421
TCGA-CR-6477	1.421052632
TCGA-CN-4723	16.57894737
TCGA-CQ-6225	2.763157895
TCGA-BA-4078	9.394736842
TCGA-CN-A6V7	1.026315789
TCGA-CN-A63T	4.710526316
TCGA-CQ-5327	4.605263158
TCGA-CR-7364	9.789473684
TCGA-CV-7245	10.55263158
TCGA-BB-4228	0.894736842
TCGA-CV-6003	2.157894737
TCGA-P3-A5QF	6.394736842
TCGA-QK-A6VB	9.710526316
TCGA-BA-5153	0.868421053
TCGA-WA-A7GZ	4.026315789
TCGA-MZ-A6I9	0.526315789
TCGA-BA-5559	1
TCGA-D6-6827	0.289473684
TCGA-P3-A5Q6	2.342105263
TCGA-HD-A6I0	1.710526316
TCGA-BA-5556	2.263157895
TCGA-CV-7568	45.97368421
TCGA-UF-A7J9	4.578947368
TCGA-CV-7421	0.921052632
TCGA-CN-6994	2.078947368
TCGA-CQ-7068	2.026315789
TCGA-CR-7385	0.657894737
TCGA-IQ-7632	0.552631579
TCGA-CQ-6227	0.868421053
TCGA-QK-A6IJ	0.763157895
TCGA-BB-A5HZ	1.289473684
TCGA-DQ-5630	0.947368421
TCGA-CQ-5325	0.605263158
TCGA-CN-A63Y	3.026315789
TCGA-CV-7247	1.131578947
TCGA-HD-7832	2.026315789
TCGA-BA-7269	1.815789474
TCGA-T2-A6WZ	1.631578947
TCGA-CV-6940	2.578947368
TCGA-F7-A61V	2.236842105
TCGA-CN-6989	1.868421053
TCGA-BA-6873	1.447368421
TCGA-CV-A6JU	2.473684211
TCGA-KU-A66S	9
TCGA-BA-A6DA	14.23684211
TCGA-IQ-A6SG	1.947368421
TCGA-BB-7870	5.947368421
TCGA-CN-6011	6.947368421
TCGA-CV-7095	4.526315789
TCGA-BB-4217	0.236842105
TCGA-CV-7263	2.289473684
TCGA-CV-7429	1.026315789
TCGA-CV-A463	4.421052632
TCGA-CN-A63V	1.605263158
TCGA-BA-A4IH	1
TCGA-CV-7097	1.631578947
TCGA-CV-6938	1.947368421
TCGA-CQ-6218	2.342105263
TCGA-CN-5373	2.894736842
TCGA-CN-6992	6.921052632
TCGA-CV-6942	4.447368421
TCGA-BB-A6UO	2.184210526
TCGA-CR-7379	2.263157895
TCGA-UF-A7JA	2.473684211
TCGA-CR-7376	0.447368421
TCGA-UF-A7JS	1.342105263
TCGA-CV-7180	0.947368421
TCGA-HD-8224	1.447368421
TCGA-CN-A63W	7.973684211
TCGA-WA-A7H4	0.631578947
TCGA-P3-A6T6	2.447368421
TCGA-CR-7382	0.947368421
TCGA-CQ-6220	2
TCGA-D6-A6EK	3.578947368
TCGA-UF-A7JC	1.184210526
TCGA-BB-A6UM	1.236842105
TCGA-CV-A6JD	2.026315789
TCGA-CV-7433	1.421052632
TCGA-P3-A5QA	1.368421053
TCGA-CR-6472	9.947368421
TCGA-CV-A45R	1.789473684
TCGA-CR-6470	0.789473684
TCGA-CN-4731	2.131578947
TCGA-F7-7848	6.289473684
TCGA-CV-7238	0.684210526
TCGA-CQ-6222	0.736842105
TCGA-F7-A61W	1.131578947
TCGA-CV-5971	0.052631579
TCGA-CR-6492	0.368421053
TCGA-CV-7242	6.526315789
TCGA-DQ-7592	1.368421053
TCGA-CR-7399	5.868421053
TCGA-CR-7380	2.105263158
TCGA-CN-6023	1.815789474
TCGA-CQ-A4C9	1.394736842
TCGA-CR-6481	8.894736842
TCGA-CV-6945	2.421052632
TCGA-CN-6995	4.578947368
TCGA-HD-A634	0.789473684
TCGA-CQ-A4C6	2.184210526
TCGA-F7-8298	1.973684211
TCGA-CR-7367	3.236842105
TCGA-CQ-5324	1.447368421
TCGA-BA-A6DF	2.815789474
TCGA-CV-5441	7.736842105
TCGA-CR-7371	5.105263158
TCGA-CV-7413	1.526315789
TCGA-CR-6474	1.5
TCGA-H7-8501	3.105263158
TCGA-CV-7090	0.815789474
TCGA-CR-5247	1.5
TCGA-CV-A45P	2.736842105
TCGA-CV-7089	2.526315789
TCGA-CR-7365	3.5
TCGA-CV-7101	2.973684211
TCGA-CR-7391	0.026315789
TCGA-CQ-6224	0.815789474
TCGA-BA-5149	2.578947368
TCGA-UF-A71E	2.973684211
TCGA-CN-6997	3.105263158
TCGA-HD-A6HZ	1.368421053
TCGA-CN-4736	1.657894737
TCGA-D6-6824	0.052631579
TCGA-BA-6868	3.184210526
TCGA-MZ-A7D7	2.236842105
TCGA-CN-4739	3.605263158
TCGA-CV-5976	1.578947368
TCGA-CV-7446	2.973684211
TCGA-CV-A45O	2.236842105
TCGA-CV-5979	0.526315789
TCGA-CN-6996	0.973684211
TCGA-D6-A6EN	1.973684211
TCGA-CQ-5333	3.605263158
TCGA-BB-4223	1.342105263
TCGA-D6-A6EP	2.526315789
TCGA-CV-5977	1.578947368
TCGA-IQ-7631	0.552631579
TCGA-CN-4737	0.815789474
TCGA-CN-4728	1.184210526
TCGA-T2-A6WX	4.078947368
TCGA-MT-A67G	0.868421053
TCGA-CV-7422	2.078947368
TCGA-UF-A7JV	1.368421053
TCGA-HD-A4C1	3.868421053
TCGA-CQ-7063	2.657894737
TCGA-CR-7369	1.5
TCGA-CV-6436	1.657894737
TCGA-CV-7253	3.5
TCGA-DQ-5631	1.736842105
TCGA-D6-A6EO	1.815789474
TCGA-CQ-A4C7	0.815789474
TCGA-CN-4735	2.842105263
TCGA-UF-A71A	3.657894737
TCGA-CR-5249	0.552631579
TCGA-C9-A47Z	2.078947368
TCGA-BB-A5HY	4.368421053
TCGA-BA-A4IF	1.842105263
TCGA-P3-A5QE	0.815789474
TCGA-CN-6010	3
TCGA-C9-A480	0.921052632
TCGA-P3-A6T5	3.447368421
TCGA-CN-A49C	0.894736842
TCGA-CV-A6JN	1.657894737
TCGA-CV-7424	3.394736842
TCGA-CV-6941	2.789473684
TCGA-UF-A7JT	3.868421053
TCGA-QK-A8ZA	2.421052632
TCGA-CV-7177	1.631578947
TCGA-CN-A49A	2.184210526
TCGA-CR-7397	0.368421053
TCGA-UF-A7JH	1.263157895
TCGA-CV-5966	2.157894737
TCGA-MZ-A5BI	0.5
TCGA-CV-6933	2.210526316
TCGA-P3-A6T7	2.789473684
TCGA-QK-A6II	3.578947368
TCGA-HD-7831	0.631578947
TCGA-HD-7754	1.105263158
TCGA-CR-7377	1.763157895
TCGA-CV-A468	1.236842105
TCGA-4P-AA8J	2.578947368
TCGA-CR-7395	2.078947368
TCGA-D6-8568	2.236842105
TCGA-CN-6012	1.921052632
TCGA-CV-A6JO	1.105263158
TCGA-IQ-A61H	2.421052632
TCGA-CR-6487	2.526315789
TCGA-IQ-A61E	2.842105263
